# Supplementary material for: Nanobubble-actuated ultrasound neuromodulation for selectively shaping behavior in mice
Source: Nat Commun. 2024 Mar 13;15:2253. doi: 10.1038/s41467-024-46461-y (PMC10937988; doi:10.1038/s41467-024-46461-y)
Supplement: Supplementary file 11 — Source Data [file 41467_2024_46461_MOESM11_ESM.xlsx]

## Sheet: Figure 1b
Diameter	GVs Intensity	PGVs Intensity
0.4	0	0
0.463	0	0
0.536	0	0
0.621	0	0
0.719	0	0
0.833	0	0
0.965	0	0
1.117	0	0
1.294	0	0
1.499	0	0
1.736	0	0
2.01	0	0
2.328	0	0
2.696	0	0
3.122	0	0
3.615	0	0
4.187	0	0
4.849	0	0
5.615	0	0
6.503	0	0
7.531	0	0
8.721	0	0
10.1	0	0
11.696	0	0
13.545	0	0
15.686	0	0
18.166	0	0
21.037	0	0
24.363	0	0
28.214	0	0
32.674	0	0
37.84	0	0
43.821	0	0
50.748	0	0
58.771	0	0
68.061	0	0
78.82	0	0
91.28	0	0
105.709	0	0
122.42	0	0
141.772	0.757	0
164.183	3.253	0.068
190.137	7.304	2.034
220.194	11.896	6.024
255.002	15.672	11.064
295.312	17.442	15.555
341.995	16.598	17.913
396.058	13.345	17.187
458.666	8.675	13.49
531.172	4.077	8.074
615.139	0.982	4.902
712.379	0	1.686
824.992	0	0.06
955.406	0	0
1106.43	0	0
1281.34	0	0
1483.89	0	0
1718.47	0	0
1990.12	0	0
2304.72	0	0
2669.04	0	0
3090.96	0	0
3579.58	0	0
4145.44	0	0
4800.75	0	0
5559.64	0	0
6438.51	0	0
7456.3	0	0
8634.99	0	0
10000	0	0

## Sheet: Figure 1c
GVs	PGVs
-35.851	-37.7067
-42.6727	-35.5071
-42.0298	-28.9435

## Sheet: Figure 1d
Wavelength	GVs	PGVs
399.675	0	0
400.157	97.6965	58.5434
400.639	97.6664	57.6333
401.121	97.4959	56.6181
401.603	96.942	55.5848
402.085	96.3235	54.9643
402.567	95.7875	54.6908
403.05	95.4265	54.4756
403.532	95.2521	54.186
404.014	95.213	53.9831
404.496	95.245	54.0238
404.978	95.3047	54.2195
405.46	95.3697	54.3881
405.942	95.4313	54.4964
406.424	95.4844	54.6478
406.906	95.5979	54.838
407.389	95.7525	55.0193
407.871	95.9292	55.155
408.353	96.1131	55.2294
408.835	96.2932	55.2496
409.317	96.4635	55.2362
409.799	96.6227	55.2094
410.281	96.7734	55.178
410.763	96.9207	55.1366
411.245	97.0696	55.0712
411.728	97.2228	54.9696
412.21	97.378	54.831
412.692	97.5263	54.6709
413.174	97.6498	54.5188
413.656	97.7256	54.4053
414.138	97.7321	54.3441
414.62	97.6556	54.3251
415.103	97.4907	54.3221
415.585	97.2387	54.3098
416.067	96.9042	54.2773
416.549	96.4942	54.2306
417.031	96.0169	54.1846
417.513	95.4829	54.1496
417.995	94.9048	54.121
418.477	94.2974	54.0772
418.959	93.676	53.9878
419.442	93.0553	53.8277
419.924	92.4476	53.5903
420.406	91.8625	53.2906
420.888	91.3074	52.9584
421.37	90.7885	52.6247
421.852	90.3109	52.3098
422.334	89.8777	52.0176
422.816	89.4867	51.7384
423.298	89.1254	51.4587
423.781	88.7656	51.1739
424.263	88.359	50.8964
424.745	87.8383	50.6515
425.227	87.1252	50.4639
425.709	86.1455	50.3433
426.191	84.8446	50.2834
426.673	83.201	50.2685
427.155	81.2312	50.2823
427.637	78.9873	50.3128
428.12	76.547	50.3537
428.602	74.0021	50.4018
429.084	71.4483	50.4523
429.566	68.9773	50.4952
430.048	66.6711	50.5149
430.53	64.5975	50.4955
431.012	62.8083	50.4276
431.494	61.3394	50.3138
431.977	60.2137	50.1677
432.459	59.4452	50.0085
432.941	59.0418	49.8522
433.423	59.0076	49.7065
433.905	59.3423	49.5696
434.387	60.0377	49.4349
434.869	61.0744	49.2976
435.351	62.4167	49.1609
435.834	64.0106	49.0365
436.316	65.7851	48.9411
436.798	67.6599	48.8878
437.28	69.5572	48.879
437.762	71.4141	48.9031
438.244	73.1894	48.9398
438.726	74.8616	48.9683
439.208	76.4236	48.9758
439.69	77.8755	48.9616
440.173	79.2208	48.9347
440.655	80.4651	48.9069
441.137	81.6144	48.8852
441.619	82.6747	48.8672
442.101	83.6498	48.8432
442.583	84.5405	48.801
443.065	85.3455	48.733
443.547	86.0626	48.6394
444.029	86.692	48.5268
444.512	87.2378	48.4029
444.994	87.7078	48.2727
445.476	88.1128	48.1364
445.958	88.4634	47.9904
446.44	88.7679	47.8315
446.922	89.0305	47.6614
447.404	89.2515	47.4881
447.886	89.4283	47.3233
448.368	89.5586	47.1767
448.851	89.6425	47.051
449.333	89.6829	46.9415
449.815	89.6853	46.8392
450.297	89.6557	46.7363
450.779	89.5997	46.6313
451.261	89.5219	46.5299
451.743	89.4265	46.4433
452.226	89.3186	46.3822
452.708	89.2046	46.3506
453.19	89.0929	46.3423
453.672	88.9914	46.3434
454.154	88.9058	46.3386
454.636	88.8378	46.3173
455.118	88.7843	46.2764
455.6	88.7385	46.2188
456.082	88.6922	46.1489
456.565	88.6376	46.0687
457.047	88.5697	45.9758
457.529	88.4869	45.8649
458.011	88.3896	45.7319
458.493	88.2792	45.5783
458.975	88.1567	45.4121
459.457	88.023	45.2453
459.939	87.8786	45.0896
460.421	87.7249	44.9514
460.904	87.5643	44.8307
461.386	87.4006	44.7219
461.868	87.238	44.6185
462.35	87.0801	44.517
462.832	86.929	44.4202
463.314	86.7851	44.3351
463.796	86.6473	44.2685
464.278	86.5146	44.2226
464.76	86.386	44.1937
465.243	86.2612	44.1748
465.725	86.1406	44.1598
466.207	86.0244	44.1463
466.689	85.9129	44.1375
467.171	85.8064	44.1395
467.653	85.7056	44.1578
468.135	85.6125	44.1934
468.617	85.5306	44.2413
469.099	85.4643	44.293
469.582	85.417	44.3403
470.064	85.39	44.3796
470.546	85.3815	44.4124
471.028	85.3869	44.4436
471.51	85.4	44.478
471.992	85.4143	44.5162
472.474	85.4241	44.5537
472.957	85.4253	44.5821
473.439	85.4147	44.5936
473.921	85.3897	44.5851
474.403	85.348	44.5594
474.885	85.2884	44.524
475.367	85.2117	44.4868
475.849	85.1219	44.4524
476.331	85.0261	44.4198
476.813	84.9339	44.3837
477.296	84.8549	44.3378
477.778	84.7966	44.2785
478.26	84.7623	44.2071
478.742	84.7505	44.1287
479.224	84.7555	44.0495
479.706	84.7699	43.9729
480.188	84.7858	43.8991
480.67	84.7963	43.8261
481.152	84.7952	43.7525
481.635	84.7769	43.6795
482.117	84.7361	43.6115
482.599	84.6678	43.5547
483.081	84.5686	43.5135
483.563	84.4373	43.4883
484.045	84.2747	43.4747
484.527	84.0829	43.4649
485.009	83.8623	43.4511
485.491	83.609	43.429
485.974	83.3113	43.399
486.456	82.95	43.3652
486.938	82.5001	43.3324
487.42	81.9368	43.3025
487.902	81.243	43.2731
488.384	80.4157	43.2388
488.866	79.4689	43.1939
489.348	78.4322	43.1365
489.831	77.3469	43.0695
490.313	76.2607	42.9997
490.795	75.2228	42.9348
491.277	74.2793	42.8798
491.759	73.4707	42.8358
492.241	72.8284	42.8001
492.723	72.3747	42.7688
493.205	72.1222	42.739
493.688	72.0755	42.71
494.17	72.2326	42.6825
494.652	72.5864	42.6564
495.134	73.125	42.6294
495.616	73.8309	42.5964
496.098	74.6796	42.551
496.58	75.637	42.4886
497.062	76.6586	42.4095
497.544	77.6903	42.3195
498.027	78.6738	42.2284
498.509	79.5541	42.1457
498.991	80.2892	42.0774
499.473	80.8562	42.0242
499.955	81.2541	41.9826
500.437	81.5003	41.9477
500.919	81.6242	41.9162
501.401	81.6594	41.8877
501.884	81.6383	41.8651
502.366	81.5874	41.8513
502.848	81.5253	41.8472
503.33	81.4632	41.8507
503.812	81.4056	41.8569
504.294	81.3528	41.8605
504.776	81.3027	41.8583
505.258	81.253	41.8499
505.74	81.2017	41.8374
506.223	81.1476	41.8229
506.705	81.0899	41.8061
507.187	81.0277	41.7838
507.669	80.9591	41.7508
508.151	80.8808	41.7021
508.633	80.7887	41.6365
509.115	80.678	41.5564
509.597	80.5449	41.4675
510.079	80.3879	41.3758
510.562	80.2081	41.2856
511.044	80.0092	41.1975
511.526	79.7961	41.1094
512.008	79.5727	41.018
512.49	79.3407	40.9215
512.972	79.0987	40.8207
513.454	78.8429	40.7189
513.936	78.569	40.6198
514.418	78.2739	40.5257
514.901	77.9575	40.4358
515.383	77.6224	40.3475
515.865	77.2736	40.2575
516.347	76.9169	40.1643
516.829	76.5574	40.068
517.311	76.1989	39.9703
517.793	75.8425	39.8725
518.275	75.487	39.7741
518.758	75.1278	39.6723
519.24	74.756	39.5633
519.722	74.3573	39.4439
520.204	73.9102	39.3139
520.686	73.386	39.1768
521.168	72.7509	39.0385
521.65	71.9692	38.9049
522.132	71.0087	38.7798
522.615	69.8435	38.663
523.097	68.4571	38.5521
523.579	66.8435	38.4437
524.061	65.0097	38.3366
524.543	62.979	38.2325
525.025	60.7947	38.1349
525.507	58.5207	38.0478
525.989	56.2373	37.9731
526.471	54.0324	37.9099
526.954	51.9905	37.8551
527.436	50.1846	37.8053
527.918	48.6711	37.7584
528.4	47.4891	37.7146
528.882	46.6622	37.6761
529.364	46.2012	37.6454
529.846	46.1066	37.6239
530.328	46.3703	37.6104
530.811	46.9757	37.6026
531.293	47.8975	37.5975
531.775	49.0999	37.5939
532.257	50.5365	37.5931
532.739	52.1497	37.5978
533.221	53.8713	37.6105
533.703	55.6234	37.6319
534.185	57.3194	37.6602
534.668	58.8658	37.6918
535.149	60.1655	37.7225
535.632	61.1217	37.7493
536.114	61.6442	37.7716
536.596	61.6546	37.7903
537.078	61.0933	37.807
537.56	59.9315	37.8224
538.042	58.1869	37.8359
538.524	55.9379	37.8456
539.006	53.3214	37.8498
539.489	50.5123	37.848
539.971	47.6908	37.8416
540.453	45.015	37.8332
540.935	42.6054	37.8251
541.417	40.543	37.8179
541.899	38.8747	37.8103
542.381	37.623	37.8
542.863	36.7948	37.785
543.346	36.3888	37.7655
543.828	36.4005	37.7442
544.31	36.824	37.7253
544.792	37.6528	37.7131
545.274	38.8772	37.7096
545.756	40.4795	37.7144
546.238	42.4277	37.7246
546.72	44.6674	37.7367
547.202	47.1148	37.7486
547.685	49.6541	37.7604
548.167	52.1438	37.7742
548.649	54.4358	37.7928
549.131	56.4047	37.8184
549.613	57.9782	37.8511
550.095	59.1518	37.8895
550.577	59.9799	37.9315
551.059	60.5499	37.9752
551.542	60.9538	38.0204
552.024	61.2694	38.0677
552.506	61.5528	38.1183
552.988	61.8387	38.1719
553.47	62.144	38.2275
553.952	62.4737	38.2827
554.434	62.8249	38.3358
554.916	63.1914	38.3861
555.398	63.5656	38.4348
555.881	63.94	38.484
556.363	64.3079	38.5358
556.845	64.6636	38.5906
557.327	65.0024	38.647
557.809	65.3204	38.7022
558.291	65.6149	38.7536
558.773	65.884	38.8
559.255	66.1266	38.8419
559.737	66.3425	38.8815
560.22	66.5319	38.9211
560.702	66.6953	38.9616
561.184	66.833	39.0025
561.666	66.9448	39.0419
562.148	67.0295	39.0777
562.63	67.0851	39.1093
563.112	67.109	39.1382
563.595	67.0981	39.1668
564.077	67.0493	39.1978
564.559	66.9604	39.2323
565.041	66.8298	39.2692
565.523	66.6573	39.3055
566.005	66.4432	39.3378
566.487	66.189	39.3638
566.969	65.896	39.3829
567.451	65.5662	39.3961
567.933	65.2018	39.405
568.416	64.805	39.4107
568.898	64.378	39.4125
569.38	63.923	39.4088
569.862	63.4412	39.3972
570.344	62.9328	39.3763
570.826	62.3967	39.3461
571.308	61.8312	39.3074
571.79	61.2341	39.2619
572.273	60.604	39.21
572.755	59.9407	39.1513
573.237	59.2452	39.0847
573.719	58.5198	39.0089
574.201	57.7673	38.924
574.683	56.9908	38.8316
575.165	56.1939	38.7338
575.647	55.3805	38.6324
576.13	54.5561	38.5277
576.612	53.7275	38.4177
577.094	52.9026	38.2992
577.576	52.0896	38.1687
578.058	51.2952	38.0244
578.54	50.5226	37.8661
579.022	49.7696	37.696
579.504	49.0262	37.5166
579.986	48.2727	37.3301
580.468	47.4793	37.1371
580.951	46.6061	36.9372
581.433	45.6063	36.7296
581.915	44.4318	36.5143
582.397	43.0435	36.2928
582.879	41.4227	36.0683
583.361	39.5821	35.8443
583.843	37.5687	35.624
584.325	35.4569	35.4101
584.808	33.3349	35.2042
585.29	31.2883	35.0082
585.772	29.389	34.8249
586.254	27.6892	34.658
586.736	26.2212	34.5116
587.218	25.0003	34.3893
587.7	24.0284	34.293
588.182	23.2981	34.2223
588.665	22.7947	34.1754
589.147	22.4973	34.1499
589.629	22.3796	34.1444
590.111	22.4102	34.1586
590.593	22.5541	34.193
591.075	22.7752	34.2478
591.557	23.0403	34.322
592.039	23.3214	34.4124
592.521	23.598	34.5144
593.004	23.8579	34.623
593.486	24.0982	34.734
593.968	24.3277	34.845
594.45	24.5681	34.9553
594.932	24.8538	35.0653
595.414	25.2282	35.1749
595.896	25.7392	35.2832
596.378	26.4335	35.3888
596.861	27.3528	35.4899
597.343	28.5315	35.586
597.825	29.9955	35.6779
598.307	31.7599	35.7674
598.789	33.8266	35.8563
599.271	36.181	35.946
599.753	38.7876	36.0361
600.235	41.5879	36.1255
600.717	44.5001	36.2131
601.2	47.4245	36.2982
601.682	50.2557	36.3816
602.164	52.8988	36.4649
602.646	55.2847	36.5494
603.128	57.3795	36.6358
603.61	59.1829	36.7236
604.092	60.7196	36.8113
604.574	62.0273	36.8977
605.057	63.148	36.9829
605.539	64.1206	37.068
606.021	64.9784	37.1552
606.503	65.747	37.2464
606.985	66.4447	37.3425
607.467	67.0837	37.4425
607.949	67.6716	37.5444
608.431	68.2135	37.6463
608.913	68.7133	37.7467
609.396	69.1744	37.846
609.878	69.6005	37.9456
610.36	69.9947	38.0471
610.842	70.3602	38.151
611.324	70.6993	38.2564
611.806	71.0142	38.3612
612.288	71.307	38.4628
612.77	71.5796	38.5592
613.253	71.8338	38.6498
613.735	72.0714	38.7351
614.217	72.2934	38.8162
614.699	72.5007	38.8937
615.181	72.6933	38.9673
615.663	72.8711	39.036
616.145	73.0334	39.099
616.627	73.1799	39.1561
617.109	73.31	39.2082
617.592	73.4232	39.2571
618.074	73.5189	39.3043
618.556	73.5963	39.3504
619.038	73.6551	39.3947
619.52	73.6948	39.4355
620.002	73.7153	39.4708
620.484	73.7161	39.4998
620.966	73.695	39.5226
621.448	73.6466	39.5403
621.931	73.5598	39.5541
622.413	73.415	39.5646
622.895	73.1804	39.5708
623.377	72.8093	39.5709
623.859	72.2365	39.5626
624.341	71.3774	39.5446
624.823	70.1327	39.5165
625.305	68.4023	39.4789
625.788	66.1129	39.4324
626.27	63.2522	39.3775
626.752	59.8939	39.3139
627.234	56.1908	39.2409
627.716	52.3405	39.1583
628.198	48.5395	39.0674
628.68	44.9487	38.9705
629.162	41.6782	38.871
629.644	38.7888	38.7725
630.127	36.3029	38.6772
630.609	34.2194	38.5864
631.091	32.5266	38.5003
631.573	31.213	38.4191
632.055	30.2721	38.3437
632.537	29.7047	38.2766
633.019	29.5169	38.2208
633.501	29.7175	38.1795
633.984	30.3148	38.1546
634.466	31.3116	38.1466
634.948	32.7	38.1545
635.43	34.4561	38.1766
635.912	36.5353	38.2115
636.394	38.8727	38.2584
636.876	41.3907	38.317
637.358	44.0153	38.3875
637.841	46.6944	38.469
638.323	49.4071	38.5602
638.805	52.1568	38.6588
639.287	54.9532	38.7626
639.769	57.7925	38.8701
640.251	60.6466	38.9805
640.733	63.4601	39.0941
641.215	66.1575	39.2109
641.697	68.6566	39.3304
642.179	70.8858	39.451
642.662	72.8003	39.5704
643.144	74.3899	39.6864
643.626	75.677	39.7976
644.108	76.7066	39.9037
644.59	77.5339	40.0052
645.072	78.2125	40.1028
645.554	78.7876	40.1965
646.036	79.2928	40.2854
646.519	79.7499	40.3678
647.001	80.1711	40.4422
647.483	80.5618	40.508
647.965	80.9235	40.566
648.447	81.2562	40.6176
648.929	81.5599	40.6645
649.411	81.8354	40.708
649.893	82.0841	40.7479
650.375	82.3083	40.7835
650.858	82.5107	40.8141
651.34	82.6945	40.8396
651.822	82.8627	40.8613
652.304	83.0183	40.8809
652.786	83.1641	40.9004
653.268	83.302	40.9211
653.75	83.4339	40.9428
654.232	83.561	40.9647
654.715	83.684	40.9858
655.197	83.8039	41.0059
655.679	83.921	41.0258
656.161	84.0355	41.0472
656.643	84.1472	41.0717
657.125	84.2555	41.1002
657.607	84.3597	41.1325
658.089	84.459	41.1674
658.572	84.5529	41.2037
659.054	84.6414	41.2409
659.536	84.7249	41.2792
660.018	84.8041	41.3197
660.5	84.8797	41.3635
660.982	84.9524	41.4113
661.464	85.0228	41.4631
661.946	85.0922	41.5181
662.428	85.163	41.575
662.91	85.2388	41.6333
663.393	85.3225	41.6938
663.875	85.4152	41.758
664.357	85.5159	41.8272
664.839	85.622	41.9015
665.321	85.7302	41.9796
665.803	85.8374	42.0596
666.285	85.9406	42.1396
666.768	86.0383	42.2185
667.25	86.1294	42.2962
667.732	86.2141	42.3731
668.214	86.2931	42.4496
668.696	86.3676	42.5258
669.178	86.4388	42.6006
669.66	86.508	42.6726
670.142	86.5763	42.7404
670.624	86.6448	42.8033
671.106	86.7147	42.8614
671.589	86.7871	42.9161
672.071	86.8635	42.9689
672.553	86.9454	43.0208
673.035	87.0346	43.072
673.517	87.1334	43.122
673.999	87.2442	43.1699
674.481	87.3676	43.216
674.963	87.5022	43.2615
675.446	87.6442	43.3079
675.928	87.7895	43.356
676.41	87.9336	43.4058
676.892	88.0731	43.4565
677.374	88.2053	43.5069
677.856	88.3287	43.5556
678.338	88.443	43.6024
678.82	88.5489	43.6474
679.303	88.6482	43.6922
679.785	88.7429	43.738
680.267	88.8348	43.7858
680.749	88.9253	43.8358
681.231	89.0154	43.8873
681.713	89.1056	43.9393
682.195	89.1963	43.9915
682.677	89.2876	44.0439
683.159	89.3793	44.0974
683.641	89.4707	44.1526
684.124	89.5611	44.2096
684.606	89.6492	44.2678
685.088	89.7339	44.3259
685.57	89.8141	44.3825
686.052	89.8891	44.4371
686.534	89.9586	44.4898
687.016	90.0223	44.5414
687.499	90.0804	44.5928
687.981	90.1333	44.6441
688.463	90.1817	44.6949
688.945	90.2266	44.7443
689.427	90.2694	44.7914
689.909	90.3117	44.8361
690.391	90.3553	44.8791
690.873	90.4014	44.9217
691.355	90.4508	44.9655
691.837	90.5037	45.0112
692.32	90.5594	45.0587
692.802	90.6172	45.1071
693.284	90.6759	45.1556
693.766	90.7345	45.2036
694.248	90.7921	45.2511
694.73	90.8478	45.2988
695.212	90.9008	45.3475
695.694	90.9502	45.3973
696.177	90.9955	45.4479
696.659	91.0362	45.4985
697.141	91.0724	45.5483
697.623	91.1043	45.5972
698.105	91.1329	45.6456
698.587	91.1589	45.6945
699.069	91.1833	45.7448
699.551	91.2067	45.797
700.034	91.2301	45.8505
700.516	91.254	45.9044
700.998	91.2794	45.9577
701.48	91.3073	46.01
701.962	91.3387	46.0616
702.444	91.3746	46.1133
702.926	91.4155	46.1662
703.408	91.4616	46.2209
703.89	91.5127	46.2772
704.373	91.5682	46.3345
704.855	91.6273	46.392
705.337	91.6891	46.4492
705.819	91.7528	46.5064
706.301	91.8175	46.5643
706.783	91.8821	46.6233
707.265	91.9461	46.6838
707.747	92.0086	46.7453
708.23	92.0692	46.8068
708.712	92.1278	46.8675
709.194	92.1845	46.9268
709.676	92.2398	46.9847
710.158	92.294	47.0417
710.64	92.3476	47.0986
711.122	92.401	47.1555
711.604	92.4546	47.2121
712.086	92.5089	47.268
712.568	92.5644	47.3227
713.051	92.622	47.3761
713.533	92.6821	47.429
714.015	92.7452	47.4827
714.497	92.8112	47.5385
714.979	92.8792	47.5969
715.461	92.9482	47.6579
715.943	93.0169	47.7209
716.426	93.0839	47.7848
716.908	93.1484	47.8489
717.39	93.2097	47.9132
717.872	93.2674	47.9778
718.354	93.3217	48.0429
718.836	93.3726	48.1084
719.318	93.4207	48.1736
719.8	93.4666	48.2376
720.282	93.5113	48.2994
720.764	93.5557	48.3586
721.247	93.6009	48.4154
721.729	93.6478	48.4708
722.211	93.6968	48.5253
722.693	93.7481	48.5794
723.175	93.8012	48.6329
723.657	93.8558	48.6851
724.139	93.9114	48.7354
724.621	93.9674	48.7836
725.104	94.0234	48.83
725.586	94.0788	48.8755
726.068	94.1329	48.9209
726.55	94.1848	48.9669
727.032	94.2338	49.0131
727.514	94.2789	49.0587
727.996	94.3198	49.1029
728.478	94.3561	49.1451
728.961	94.388	49.1854
729.443	94.4158	49.2241
729.925	94.44	49.2619
730.407	94.461	49.2989
730.889	94.4794	49.3349
731.371	94.4957	49.3691
731.853	94.5106	49.4008
732.335	94.5245	49.4294
732.817	94.5379	49.4549
733.3	94.5509	49.4777
733.782	94.5632	49.4983
734.264	94.5745	49.5168
734.746	94.5838	49.533
735.228	94.5904	49.5464
735.71	94.5938	49.5568
736.192	94.5935	49.5641
736.674	94.5894	49.5692
737.157	94.5814	49.5731
737.639	94.5692	49.5771
738.121	94.5529	49.5819
738.603	94.5323	49.5877
739.085	94.5076	49.5944
739.567	94.4793	49.6019
740.049	94.4482	49.6103
740.531	94.4154	49.6206
741.013	94.3819	49.6336
741.495	94.3487	49.6506
741.978	94.3162	49.672
742.46	94.2846	49.6978
742.942	94.254	49.7275
743.424	94.2241	49.7603
743.906	94.195	49.7958
744.388	94.1667	49.8339
744.87	94.1391	49.8751
745.352	94.112	49.9198
745.835	94.0849	49.9681
746.317	94.0568	50.0197
746.799	94.0268	50.0737
747.281	93.9935	50.1293
747.763	93.9562	50.186
748.245	93.914	50.2439
748.727	93.8662	50.3031
749.209	93.8124	50.3638
749.692	93.752	50.4258
750.174	93.6843	50.4883
750.656	93.6085	50.55
751.138	93.5236	50.6096
751.62	93.4284	50.666
752.102	93.3207	50.7184
752.584	93.1974	50.7668
753.066	93.0539	50.8109
753.548	92.8846	50.8503
754.031	92.6833	50.884
754.513	92.4437	50.9109
754.995	92.1605	50.93
755.477	91.8296	50.9403
755.959	91.447	50.9418
756.441	91.0067	50.9348
756.923	90.4972	50.9196
757.405	89.8979	50.8965
757.888	89.1748	50.8656
758.37	88.2803	50.8267
758.852	87.1559	50.7797
759.334	85.7429	50.7252
759.816	83.9992	50.6642
760.298	81.918	50.5982
760.78	79.5403	50.5288
761.262	76.9536	50.4577
761.744	74.278	50.3861
762.227	71.6445	50.3152
762.709	69.176	50.2466
763.191	66.9744	50.1822
763.673	65.1155	50.1249
764.155	63.65	50.078
764.637	62.6077	50.0448
765.119	62.0027	50.0284
765.601	61.8388	50.0309
766.083	62.1123	50.0539
766.566	62.8131	50.0985
767.048	63.9235	50.1656
767.53	65.4134	50.256
768.012	67.2346	50.3702
768.494	69.3134	50.5083
768.976	71.545	50.6693
769.458	73.7919	50.8514
769.94	75.8905	51.0521
770.423	77.6695	51.2683
770.905	78.9774	51.4972
771.387	79.7144	51.7364
771.869	79.8544	51.9837
772.351	79.4488	52.2368
772.833	78.6094	52.4933
773.315	77.4802	52.7508
773.797	76.2096	53.0065
774.279	74.931	53.2584
774.762	73.7528	53.5051
775.244	72.7561	53.7463
775.726	71.9975	53.9822
776.208	71.5134	54.2135
776.69	71.3252	54.4406
777.172	71.4427	54.6637
777.654	71.8665	54.8825
778.136	72.5888	55.0965
778.619	73.5919	55.3056
779.101	74.8478	55.5098
779.583	76.3156	55.7092
780.065	77.9417	55.904
780.547	79.6603	56.094
781.029	81.397	56.2784
781.511	83.0746	56.4565
781.993	84.6203	56.6276
782.476	85.9747	56.7913
782.958	87.0979	56.9477
783.44	87.9726	57.097
783.922	88.6027	57.2394
784.404	89.0075	57.3745
784.886	89.2151	57.5018
785.368	89.2554	57.6202
785.85	89.1548	57.7289
786.332	88.9337	57.8278
786.814	88.605	57.9171
787.297	88.1746	57.9974
787.779	87.6428	58.0697
788.261	87.0052	58.1348
788.743	86.2538	58.1931
789.225	85.3779	58.245
789.707	84.3642	58.2913
790.189	83.1982	58.3329
790.671	81.8661	58.3715
791.154	80.3577	58.4089
791.636	78.6704	58.4471
792.118	76.8118	58.4879
792.6	74.8012	58.5327
793.082	72.6682	58.5825
793.564	70.4496	58.6385
794.046	68.1843	58.7017
794.528	65.9094	58.7734
795.01	63.6571	58.8547
795.493	61.4539	58.9466
795.975	59.3229	59.0492
796.457	57.2878	59.162
796.939	55.3763	59.2842
797.421	53.6231	59.4148
797.903	52.0694	59.5529
798.385	50.7597	59.6981
798.867	49.7377	59.8501
799.35	49.0417	60.0089
799.832	48.7024	60.1738
800.314	48.7415	60.3441
800.796	49.1718	60.5189
801.278	49.9977	60.6969
801.76	51.2167	60.8773
802.242	52.8201	61.0596
802.724	54.7934	61.2433
803.207	57.1173	61.428
803.689	59.7659	61.613
804.171	62.7052	61.7975
804.653	65.8897	61.9807
805.135	69.2591	62.1618
805.617	72.7356	62.3406
806.099	76.2242	62.517
806.581	79.6178	62.691
807.063	82.8071	62.8625
807.545	85.6946	63.0311
808.028	88.2094	63.1959
808.51	90.3172	63.3561
808.992	92.0225	63.5109
809.474	93.3628	63.6601
809.956	94.3953	63.8039
810.438	95.1846	63.9428
810.92	95.7918	64.0775
811.403	96.2686	64.2086
811.885	96.6552	64.3363
812.367	96.9807	64.4609
812.849	97.2644	64.5829
813.331	97.5183	64.7025
813.813	97.749	64.8205
814.295	97.9594	64.9376
814.777	98.1502	65.054
815.259	98.3211	65.1699
815.742	98.4713	65.2851
816.224	98.6001	65.3992
816.706	98.7065	65.5119
817.188	98.7897	65.6232
817.67	98.8488	65.7332
818.152	98.8829	65.8423
818.634	98.8906	65.9507
819.116	98.8694	66.0584
819.598	98.8141	66.1655
820.081	98.7153	66.2716
820.563	98.5586	66.3769
821.045	98.3244	66.4817
821.527	97.9896	66.5867
822.009	97.5324	66.6925
822.491	96.9374	66.8002
822.973	96.2013	66.9101
823.455	95.3374	67.0227
823.938	94.3752	67.1384
824.42	93.3581	67.2573
824.902	92.3376	67.3798
825.384	91.3668	67.5062
825.866	90.4944	67.6365
826.348	89.7614	67.7705
826.83	89.1989	67.9076
827.312	88.8279	68.0472
827.794	88.6606	68.1883
828.277	88.7017	68.3305
828.759	88.9497	68.4733
829.241	89.397	68.6168
829.723	90.0302	68.7609
830.205	90.8289	68.9051
830.687	91.7649	69.0489
831.169	92.8014	69.1912
831.651	93.8933	69.3312
832.134	94.9896	69.4679
832.616	96.0368	69.6009
833.098	96.9849	69.73
833.58	97.7936	69.8554
834.062	98.4379	69.9776
834.544	98.91	70.097
835.026	99.2194	70.2141
835.508	99.387	70.3296
835.99	99.4402	70.4443
836.472	99.4051	70.5592
836.955	99.3025	70.6754
837.437	99.1449	70.7937
837.919	98.9361	70.9147
838.401	98.6725	71.0386
838.883	98.3447	71.1654
839.365	97.9392	71.2951
839.847	97.4399	71.4277
840.33	96.829	71.5636
840.812	96.0885	71.7029
841.294	95.2027	71.846
841.776	94.1615	71.9926
842.258	92.9642	72.1424
842.74	91.6229	72.2944
843.222	90.1644	72.4479
843.704	88.6293	72.6019
844.186	87.0695	72.7556
844.669	85.5427	72.9084
845.151	84.1079	73.0596
845.633	82.8197	73.2085
846.115	81.7256	73.3546
846.597	80.8639	73.4973
847.079	80.263	73.6364
847.561	79.9415	73.7718
848.043	79.9083	73.9038
848.525	80.1637	74.0327
849.008	80.699	74.1589
849.49	81.4969	74.2825
849.972	82.5313	74.4035
850.454	83.7675	74.522
850.936	85.162	74.6384
851.418	86.664	74.753
851.9	88.2167	74.8668
852.382	89.761	74.9803
852.865	91.2399	75.094
853.347	92.6037	75.2079
853.829	93.8147	75.3215
854.311	94.8505	75.4342
854.793	95.7052	75.5451
855.275	96.3867	75.6538
855.757	96.9134	75.76
856.239	97.3088	75.8636
856.721	97.5966	75.9647
857.204	97.7984	76.0633
857.686	97.9312	76.1595
858.168	98.0082	76.2533
858.65	98.0384	76.3449
859.132	98.0285	76.4344
859.614	97.9828	76.5221
860.096	97.9042	76.6082
860.578	97.7947	76.6929
861.061	97.6557	76.7761
861.543	97.4884	76.8576
862.025	97.2941	76.9375
862.507	97.0745	77.0157
862.989	96.8314	77.0927
863.471	96.5661	77.1686
863.953	96.2799	77.2437
864.435	95.9732	77.318
864.918	95.6458	77.391
865.399	95.2972	77.4623
865.882	94.9266	77.5314
866.364	94.5324	77.598
866.846	94.1116	77.6619
867.328	93.6595	77.7233
867.81	93.1683	77.782
868.292	92.6266	77.8379
868.774	92.0183	77.891
869.256	91.3215	77.9407
869.739	90.5064	77.9871
870.221	89.5326	78.0302
870.703	88.345	78.0704
871.185	86.8706	78.1082
871.667	85.0162	78.1442
872.149	82.6743	78.1788
872.631	79.7425	78.2123
873.113	76.1608	78.2448
873.596	71.959	78.2764
874.078	67.2825	78.3075
874.56	62.3724	78.3384
875.042	57.5076	78.3696
875.524	52.9416	78.4017
876.006	48.8655	78.4345
876.488	45.3983	78.468
876.97	42.5988	78.5016
877.452	40.4846	78.5349
877.935	39.051	78.5674
878.417	38.2858	78.5989
878.899	38.1796	78.6291
879.381	38.7307	78.6578
879.863	39.9472	78.685
880.345	41.845	78.7104
880.827	44.4412	78.734
881.309	47.7438	78.7557
881.792	51.736	78.776
882.274	56.3561	78.7954
882.756	61.4766	78.8145
883.238	66.8914	78.834
883.72	72.3216	78.8542
884.202	77.4539	78.8756
884.684	82.0076	78.8984
885.166	85.8056	78.9232
885.648	88.8083	78.9505
886.131	91.0917	78.9812
886.613	92.7922	79.016
887.095	94.0552	79.0554
887.577	95.0059	79.0997
888.059	95.7402	79.1487
888.541	96.3258	79.202
889.023	96.8079	79.2593
889.505	97.2155	79.3202
889.987	97.566	79.3845
890.47	97.87	79.4517
890.952	98.134	79.5215
891.434	98.3625	79.5927
891.916	98.559	79.6645
892.398	98.7271	79.7356
892.88	98.8705	79.8051
893.362	98.9929	79.8724
893.845	99.0981	79.9371
894.327	99.1896	79.9988
894.809	99.2706	80.0572
895.291	99.3433	80.1114
895.773	99.4095	80.1605
896.255	99.4702	80.2034
896.737	99.5262	80.2392
897.219	99.5775	80.2674
897.701	99.624	80.2877
898.183	99.6651	80.3004
898.666	99.6998	80.3057
899.148	99.7273	80.304
899.63	99.7464	80.2957
900.112	99.7565	80.2815
900.594	99.7575	80.262
901.076	99.75	80.2384
901.558	99.7351	80.2122
902.04	99.714	80.1847
902.523	99.6883	80.1575
903.005	99.6594	80.1319
903.487	99.6284	80.1094
903.969	99.5964	80.0913
904.451	99.5641	80.0791
904.933	99.532	80.0747
905.415	99.5004	80.0798
905.897	99.4692	80.096
906.38	99.4377	80.1246
906.862	99.4047	80.1663
907.344	99.3687	80.2213
907.826	99.3278	80.2896
908.308	99.2802	80.3709
908.79	99.2238	80.4651
909.272	99.1565	80.572
909.754	99.0758	80.6913
910.236	98.9788	80.8221
910.718	98.8615	80.9632
911.201	98.7179	81.1127
911.683	98.5391	81.2686
912.165	98.3118	81.4287
912.647	98.0175	81.5909
913.129	97.6323	81.7532
913.611	97.1287	81.9137
914.093	96.4786	82.0701
914.576	95.6591	82.2203
915.058	94.6586	82.3621
915.54	93.4813	82.4937
916.022	92.1503	82.6137
916.504	90.7054	82.7215
916.986	89.1991	82.817
917.468	87.69	82.9003
917.95	86.236	82.9715
918.432	84.889	83.0305
918.915	83.6913	83.077
919.397	82.6735	83.1108
919.879	81.8543	83.1322
920.361	81.2408	83.1415
920.843	80.8293	83.14
921.325	80.6047	83.1288
921.807	80.5415	83.1094
922.289	80.6022	83.0829
922.771	80.7366	83.0506
923.254	80.8812	83.0137
923.736	80.9583	82.9734
924.218	80.8775	82.9315
924.7	80.5395	82.8895
925.182	79.8432	82.8492
925.664	78.698	82.8121
926.146	77.0389	82.7793
926.628	74.8435	82.7519
927.111	72.1449	82.7308
927.593	69.0349	82.7168
928.075	65.6542	82.7109
928.557	62.1715	82.7139
929.039	58.7584	82.7266
929.521	55.5674	82.7489
930.003	52.7191	82.7804
930.485	50.2994	82.8203
930.967	48.363	82.8675
931.45	46.9408	82.9213
931.932	46.048	82.9808
932.414	45.6906	83.0456
932.896	45.8701	83.1149
933.378	46.586	83.188
933.86	47.8351	83.2636
934.342	49.6095	83.3406
934.824	51.892	83.4175
935.307	54.6493	83.4935
935.789	57.826	83.5676
936.271	61.3379	83.6396
936.753	65.0705	83.709
937.235	68.8835	83.7751
937.717	72.624	83.8374
938.199	76.1465	83.8949
938.681	79.3349	83.9472
939.163	82.1178	83.9941
939.646	84.4734	84.0362
940.128	86.4217	84.0747
940.61	88.0097	84.1107
941.092	89.2964	84.1457
941.574	90.3409	84.1808
942.056	91.1957	84.2171
942.538	91.904	84.2555
943.02	92.4998	84.2972
943.503	93.0087	84.3435
943.985	93.45	84.3959
944.467	93.8377	84.4559
944.949	94.1816	84.5243
945.431	94.4886	84.6017
945.913	94.7634	84.6877
946.395	95.0097	84.782
946.877	95.2303	84.8837
947.359	95.4279	84.9917
947.842	95.6051	85.105
948.324	95.7638	85.222
948.806	95.9055	85.341
949.288	96.031	85.4598
949.77	96.1404	85.5763
950.252	96.2336	85.6886
950.734	96.3106	85.7952
951.216	96.3713	85.8954
951.698	96.4161	85.9887
952.181	96.4452	86.0749
952.663	96.4586	86.1538
953.145	96.456	86.225
953.627	96.437	86.2882
954.109	96.4012	86.3431
954.591	96.3483	86.3899
955.073	96.2783	86.4292
955.555	96.1916	86.4622
956.038	96.088	86.4897
956.52	95.9673	86.5125
957.002	95.8287	86.5307
957.484	95.6709	86.5444
957.966	95.4925	86.5532
958.448	95.2916	86.5571
958.93	95.0664	86.556
959.412	94.8144	86.5503
959.894	94.5326	86.5399
960.377	94.2172	86.5249
960.859	93.8636	86.5044
961.341	93.4667	86.4777
961.823	93.0206	86.4436
962.305	92.5192	86.4012
962.787	91.9551	86.3497
963.269	91.3192	86.2882
963.751	90.5994	86.2159
964.234	89.7801	86.1314
964.716	88.8408	86.0332
965.198	87.7559	85.9195
965.68	86.4942	85.7886
966.162	85.0186	85.6392
966.644	83.288	85.4705
967.126	81.2601	85.2822
967.608	78.8988	85.0742
968.091	76.1847	84.8469
968.573	73.1277	84.6012
969.055	69.7765	84.3383
969.537	66.2205	84.0606
970.019	62.5802	83.7712
970.501	58.9907	83.4744
970.983	55.5834	83.1749
971.465	52.4714	82.8779
971.947	49.7421	82.5886
972.429	47.4561	82.3116
972.912	45.6513	82.0515
973.394	44.3483	81.8121
973.876	43.5565	81.5971
974.358	43.2791	81.4093
974.84	43.5162	81.2505
975.322	44.2659	81.1212
975.804	45.5233	81.0196
976.286	47.2777	80.9422
976.769	49.5077	80.8833
977.251	52.175	80.8355
977.733	55.2183	80.7899
978.215	58.549	80.7362
978.697	62.0517	80.6638
979.179	65.5913	80.5614
979.661	69.0277	80.418
980.143	72.2353	80.2234
980.625	75.1202	79.9696
981.108	77.63	79.6509
981.59	79.7538	79.2654
982.072	81.5129	78.8152
982.554	82.9489	78.3063
983.036	84.1123	77.7486
983.518	85.0537	77.1556
984	85.8189	76.5431
984.482	86.4465	75.9293
984.965	86.9679	75.3334
985.447	87.4077	74.7749
985.929	87.7854	74.2724
986.411	88.1162	73.8431
986.893	88.4115	73.5018
987.375	88.6802	73.26
987.857	88.9284	73.1256
988.339	89.1603	73.1025
988.822	89.3788	73.191
989.304	89.5854	73.3877
989.786	89.7812	73.6859
990.268	89.9662	74.0758
990.75	90.1401	74.5448
991.232	90.3016	75.0783
991.714	90.4488	75.6599
992.196	90.5794	76.2725
992.678	90.6906	76.899
993.16	90.7799	77.5233
993.643	90.8447	78.1311
994.125	90.8828	78.7099
994.607	90.8921	79.2498
995.089	90.8709	79.7434
995.571	90.8175	80.1856
996.053	90.7305	80.5735
996.535	90.6081	80.9067
997.018	90.4478	81.1867
997.5	90.2445	81.4168
997.982	89.9896	81.6016
998.464	89.6698	81.7463
998.946	89.2663	81.8562
999.428	88.7558	81.9364
999.91	88.1136	81.9912
1000.39	87.3176	82.0249
1000.87	86.3542	82.0413
1001.36	85.223	82.0442
1001.84	83.9408	82.037
1002.32	82.5418	82.0226
1002.8	81.0746	82.0032
1003.28	79.5972	81.9803
1003.77	78.1705	81.9544
1004.25	76.8522	81.9256
1004.73	75.6926	81.8936
1005.21	74.7326	81.8581
1005.7	74.0024	81.8186
1006.18	73.5221	81.7744
1006.66	73.3029	81.7243
1007.14	73.347	81.6672
1007.62	73.6491	81.6016
1008.11	74.1954	81.5259
1008.59	74.9635	81.439
1009.07	75.9216	81.3397
1009.55	77.0275	81.2274
1010.03	78.2296	81.1012
1010.52	79.4684	80.9604
1011	80.6804	80.804
1011.48	81.8039	80.6313
1011.96	82.7851	80.4418
1012.45	83.5844	80.2355
1012.93	84.1798	80.0128
1013.41	84.5675	79.7742
1013.89	84.7591	79.5208
1014.37	84.7765	79.2531
1014.86	84.6459	78.9719
1015.34	84.393	78.6782
1015.82	84.0389	78.3728
1016.3	83.5995	78.0572
1016.78	83.0842	77.7329
1017.27	82.4974	77.4015
1017.75	81.8392	77.0641
1018.23	81.1073	76.7215
1018.71	80.2992	76.3737
1019.2	79.4135	76.0204
1019.68	78.4523	75.6609
1020.16	77.4224	75.2944
1020.64	76.3357	74.9197
1021.12	75.2102	74.5353
1021.61	74.0687	74.1394
1022.09	72.9379	73.7292
1022.57	71.8461	73.3015
1023.05	70.8213	72.8527
1023.53	69.8888	72.3791
1024.02	69.0692	71.8772
1024.5	68.378	71.3438
1024.98	67.8239	70.7764
1025.46	67.4094	70.1733
1025.94	67.1302	69.5336
1026.43	66.9747	68.8576
1026.91	66.924	68.1466
1027.39	66.9501	67.4029
1027.87	67.0153	66.6298
1028.36	67.072	65.831
1028.84	67.0635	65.0107
1029.32	66.9277	64.1727
1029.8	66.6046	63.3207
1030.28	66.0453	62.4578
1030.77	65.2225	61.5864
1031.25	64.1374	60.7081
1031.73	62.8218	59.8232
1032.21	61.3332	58.9308
1032.69	59.7455	58.0289
1033.18	58.1382	57.1142
1033.66	56.5863	56.1828
1034.14	55.1527	55.2309
1034.62	53.8849	54.255
1035.11	52.8138	53.2524
1035.59	51.9552	52.2211
1036.07	51.3115	51.1601
1036.55	50.8738	50.0695
1037.03	50.623	48.951
1037.52	50.5302	47.8079
1038	50.5561	46.6459
1038.48	50.6493	45.4722
1038.96	50.7453	44.2959
1039.44	50.7659	43.1269
1039.93	50.6222	41.9755
1040.41	50.2222	40.8522
1040.89	49.4847	39.7683
1041.37	48.3571	38.735
1041.85	46.8319	37.7645
1042.34	44.9548	36.8691
1042.82	42.8174	36.0613
1043.3	40.5397	35.3532
1043.78	38.2462	34.7561
1044.27	36.0479	34.2811
1044.75	34.0304	33.9387
1045.23	32.2518	33.7386
1045.71	30.7447	33.6901
1046.19	29.5219	33.8012
1046.68	28.5813	34.0782
1047.16	27.9102	34.5257
1047.64	27.4877	35.1461
1048.12	27.2856	35.9396
1048.6	27.2673	36.9042
1049.09	27.3858	38.0351
1049.57	27.5809	39.3244
1050.05	27.7782	40.7602
1050.53	27.8894	42.3267
1051.02	27.8185	44.0031
1051.5	27.4754	45.7647
1051.98	26.7941	47.5834
1052.46	25.7527	49.4295
1052.94	24.3815	51.2729
1053.42	22.7563	53.0844
1053.91	20.9759	54.8372
1054.39	19.1367	56.5076
1054.87	17.312	58.0764
1055.35	15.5445	59.5294
1055.84	13.8544	60.8579
1056.32	12.2585	62.059
1056.8	10.786	63.1342
1057.28	9.47554	64.0887
1057.76	8.3591	64.9302
1058.25	7.45158	65.6679
1058.73	6.75081	66.3119
1059.21	6.2439	66.873
1059.69	5.91392	67.3621
1060.17	5.74465	67.79
1060.66	5.72282	68.1668
1061.14	5.83853	68.5019
1061.62	6.08446	68.8035
1062.1	6.45438	69.0788
1062.59	6.94128	69.3342
1063.07	7.53557	69.5754
1063.55	8.2233	69.8075
1064.03	8.98397	70.0348
1064.51	9.78694	70.2607
1065	10.5861	70.4876
1065.48	11.3137	70.7169
1065.96	11.8781	70.9492
1066.44	12.1746	71.1845
1066.92	12.1181	71.4222
1067.41	11.6909	71.6614
1067.89	10.9678	71.9009
1068.37	10.0882	72.1391
1068.85	9.19731	72.3739
1069.34	8.40264	72.603
1069.82	7.76542	72.8241
1070.3	7.31341	73.0348
1070.78	7.05703	73.233
1071.26	7.00178	73.4167
1071.75	7.15614	73.5843
1072.23	7.53625	73.7339
1072.71	8.16859	73.864
1073.19	9.09111	73.9728
1073.67	10.3528	74.0589
1074.16	12.0111	74.1212
1074.64	14.1261	74.1592
1075.12	16.7499	74.1731
1075.6	19.9109	74.1634
1076.09	23.5909	74.1311
1076.57	27.7	74.0774
1077.05	32.0566	74.0041
1077.53	36.3931	73.9133
1078.01	40.4056	73.8077
1078.49	43.844	73.6903
1078.98	46.5911	73.565
1079.46	48.6697	73.4353
1079.94	50.1825	73.3053
1080.42	51.2494	73.1786
1080.91	51.9738	73.0588
1081.39	52.4338	72.9495
1081.87	52.6818	72.8541
1082.35	52.7466	72.7759
1082.83	52.6357	72.718
1083.32	52.3381	72.6829
1083.8	51.8298	72.6725
1084.28	51.0808	72.6881
1084.76	50.0672	72.7301
1085.24	48.7822	72.7984
1085.73	47.247	72.8925
1086.21	45.5132	73.0116
1086.69	43.659	73.1548
1087.17	41.778	73.3205
1087.65	39.9652	73.5071
1088.14	38.3065	73.7123
1088.62	36.8713	73.9338
1089.1	35.7112	74.1687
1089.58	34.8619	74.4144
1090.07	34.3464	74.6685
1090.55	34.179	74.9288
1091.03	34.3684	75.1931
1091.51	34.9193	75.4594
1091.99	35.8325	75.7258
1092.48	37.1039	75.9905
1092.96	38.7212	76.2519
1093.44	40.6606	76.5088
1093.92	42.8819	76.7608
1094.4	45.326	77.0079
1094.89	47.9135	77.2503
1095.37	50.549	77.4885
1095.85	53.1294	77.7226
1096.33	55.5579	77.9528
1096.82	57.7581	78.1789
1097.3	59.6844	78.4009
1097.78	61.3254	78.6188
1098.26	62.6983	78.8326
1098.74	63.8391	79.0421
1099.23	64.7909	79.2469
1099.71	65.5956	79.4462
1100.19	66.2887	79.6389
1100.67	66.8971	79.8236
1101.15	67.4402	79.9993
1101.64	67.9307	80.1648
1102.12	68.3765	80.3194
1102.6	68.7825	80.4621
1103.08	69.151	80.5916
1103.57	69.4832	80.7067
1104.05	69.7791	80.8059
1104.53	70.0381	80.8881
1105.01	70.2595	80.9524
1105.49	70.4424	80.9985
1105.98	70.586	81.0265
1106.46	70.6899	81.0365
1106.94	70.7536	81.0285
1107.42	70.7765	81.002
1107.9	70.7577	80.9565
1108.39	70.696	80.8916
1108.87	70.5903	80.8066
1109.35	70.4396	80.7014
1109.83	70.243	80.5755
1110.32	70.0006	80.4287
1110.8	69.7126	80.26
1111.28	69.3803	80.0681
1111.76	69.0051	79.8517
1112.24	68.5888	79.6092
1112.72	68.1337	79.3393
1113.21	67.642	79.0412
1113.69	67.1161	78.7146
1114.17	66.5584	78.3598
1114.65	65.9709	77.9777
1115.14	65.3549	77.5699
1115.62	64.711	77.1392
1116.1	64.0382	76.6894
1116.58	63.3337	76.2258
1117.06	62.5925	75.7546
1117.55	61.8073	75.2833
1118.03	60.9684	74.8196
1118.51	60.0638	74.3716
1118.99	59.0793	73.9474
1119.47	57.9986	73.5544
1119.96	56.8029	73.1997
1120.44	55.4705	72.8897
1120.92	53.9763	72.6294
1121.4	52.2918	72.4227
1121.89	50.3868	72.2717
1122.37	48.2327	72.1765
1122.85	45.8096	72.1356
1123.33	43.1158	72.1456
1123.81	40.1774	72.2018
1124.3	37.0556	72.2981
1124.78	33.8436	72.4279
1125.26	30.6553	72.5837
1125.74	27.6058	72.7577
1126.22	24.793	72.942
1126.71	22.2865	73.1286
1127.19	20.1248	73.31
1127.67	18.3205	73.4795
1128.15	16.8677	73.6313
1128.63	15.7516	73.7612
1129.12	14.9543	73.8661
1129.6	14.4609	73.9441
1130.08	14.2618	73.9943
1130.56	14.3549	74.0166
1131.05	14.7456	74.0112
1131.53	15.4464	73.9791
1132.01	16.4745	73.9214
1132.49	17.8491	73.8397
1132.97	19.5854	73.7356
1133.46	21.689	73.6107
1133.94	24.1482	73.4663
1134.42	26.9294	73.3037
1134.9	29.9758	73.1237
1135.38	33.2126	72.9272
1135.87	36.5576	72.7151
1136.35	39.9318	72.4885
1136.83	43.268	72.2484
1137.31	46.5116	71.996
1137.8	49.6189	71.7325
1138.28	52.5527	71.4591
1138.76	55.2806	71.177
1139.24	57.776	70.888
1139.72	60.0204	70.5937
1140.21	62.0053	70.2959
1140.69	63.7332	69.9965
1141.17	65.2161	69.6972
1141.65	66.4725	69.3996
1142.13	67.5245	69.1047
1142.62	68.3948	68.8137
1143.1	69.1051	68.5272
1143.58	69.676	68.2456
1144.06	70.1266	67.9691
1144.55	70.4753	67.6978
1145.03	70.7397	67.4313
1145.51	70.9362	67.169
1145.99	71.08	66.91
1146.47	71.1849	66.6533
1146.96	71.2624	66.3978
1147.44	71.3222	66.1422
1147.92	71.3724	65.8852
1148.4	71.4195	65.6255
1148.88	71.4681	65.3614
1149.37	71.5218	65.0914
1149.85	71.5823	64.8141
1150.33	71.6499	64.528
1150.81	71.723	64.2317
1151.3	71.7991	63.9239
1151.78	71.8744	63.6037
1152.26	71.9446	63.2697
1152.74	72.0051	62.9209
1153.22	72.0514	62.5564
1153.7	72.0791	62.1752
1154.19	72.0841	61.7766
1154.67	72.0627	61.3599
1155.15	72.0111	60.9244
1155.63	71.9258	60.4695
1156.12	71.8031	59.9947
1156.6	71.639	59.4993
1157.08	71.4283	58.9831
1157.56	71.1645	58.446
1158.04	70.8393	57.8881
1158.53	70.4424	57.3097
1159.01	69.9621	56.7113
1159.49	69.3865	56.0932
1159.97	68.7049	55.4557
1160.45	67.9111	54.7994
1160.94	67.0055	54.1252
1161.42	65.997	53.4345
1161.9	64.904	52.729
1162.38	63.7534	52.011
1162.87	62.5782	51.2823
1163.35	61.415	50.5448
1163.83	60.3008	49.8001
1164.31	59.2701	49.0498
1164.79	58.3532	48.2955
1165.28	57.5743	47.5394
1165.76	56.9511	46.7839
1166.24	56.4946	46.0315
1166.72	56.2089	45.2847
1167.2	56.0918	44.5452
1167.69	56.1354	43.8146
1168.17	56.3258	43.0941
1168.65	56.6439	42.3853
1169.13	57.065	41.6898
1169.62	57.5594	41.0095
1170.1	58.0929	40.3463
1170.58	58.6285	39.7018
1171.06	59.129	39.0769
1171.54	59.5595	38.4723
1172.03	59.8912	37.8886
1172.51	60.1036	37.3265
1172.99	60.1859	36.7871
1173.47	60.1362	36.2717
1173.95	59.9605	35.7814
1174.44	59.6691	35.3168
1174.92	59.2753	34.8779
1175.4	58.7925	34.4642
1175.88	58.2332	34.0754
1176.37	57.6081	33.7111
1176.85	56.9253	33.3718
1177.33	56.1904	33.058
1177.81	55.4065	32.77
1178.29	54.5742	32.5077
1178.78	53.6925	32.2703
1179.26	52.7591	32.0566
1179.74	51.7711	31.8655
1180.22	50.7265	31.6961
1180.7	49.6235	31.5481
1181.19	48.4606	31.4216
1181.67	47.2358	31.3162
1182.15	45.9459	31.2313
1182.63	44.5866	31.1657
1183.12	43.1546	31.1177
1183.6	41.651	31.0859
1184.08	40.0845	31.0692
1184.56	38.4745	31.067
1185.04	36.8505	31.079
1185.53	35.2484	31.1047
1186.01	33.7058	31.1431
1186.49	32.2563	31.1926
1186.97	30.9257	31.2516
1187.45	29.7303	31.3185
1187.94	28.6761	31.3924
1188.42	27.759	31.473
1188.9	26.9661	31.5602
1189.38	26.2759	31.6541
1189.86	25.6589	31.7542
1190.35	25.079	31.8598
1190.83	24.4957	31.9698
1191.31	23.8684	32.0836
1191.79	23.1633	32.2011
1192.28	22.3602	32.323
1192.76	21.4571	32.4499
1193.24	20.4698	32.5825
1193.72	19.4266	32.721
1194.2	18.3624	32.8649
1194.68	17.313	33.0138
1195.17	16.3114	33.1673
1195.65	15.3857	33.3258
1196.13	14.5576	33.4897
1196.61	13.8416	33.66
1197.1	13.2444	33.8373
1197.58	12.7648	34.0215
1198.06	12.3947	34.2122
1198.54	12.1193	34.4089
1199.02	11.918	34.6113
1199.51	11.7655	34.8197
1199.99	11.6333	35.035
1200.47	11.4911	35.2581
1200.95	11.3087	35.4898
1201.43	11.0578	35.7301
1201.92	10.7142	35.9785
1202.4	10.2611	36.2344
1202.88	9.69314	36.497
1203.36	9.01963	36.766
1203.85	8.26519	37.0413
1204.33	7.46567	37.3228
1204.81	6.66026	37.6098
1205.29	5.88319	37.9011
1205.77	5.15772	38.1945
1206.26	4.4935	38.4878
1206.74	3.88624	38.7784
1207.22	3.32138	39.0643
1207.7	2.78738	39.3438
1208.18	2.29231	39.6152
1208.67	1.86063	39.8767
1209.15	1.5252	40.1263
1209.63	1.52261	40.3614
1210.11	1.31096	40.5798
1210.6	0.991063	40.7797
1211.08	0.545649	40.96
1211.56	0.273674	41.1206
1212.04	0.138948	41.2618
1212.52	0.0738168	41.3843
1213.01	0.041765	41.4885
1213.49	0.025455	41.5754
1213.97	0.0168698	41.6459
1214.45	0.0122656	41.7019
1214.93	0.00986459	41.7458
1215.42	0.0088348	41.781
1215.9	0.00885045	41.8114
1216.38	0.00993145	41.8407
1216.86	0.0124579	41.8726
1217.35	0.0173662	41.9103
1217.83	0.026644	41.9569
1218.31	0.0444227	42.0157
1218.79	0.079382	42.0901
1219.27	0.150289	42.1838
1219.76	0.299019	42.3003
1220.24	0.618761	42.4425
1220.72	1.30183	42.6127
1221.2	2.63661	42.8121
1221.68	3.69266	43.0415
1222.17	4.46554	43.3013
1222.65	4.56333	43.5921
1223.13	5.23362	43.9143
1223.61	6.20247	44.2681
1224.09	7.23941	44.6529
1224.58	8.24369	45.0678
1225.06	9.13689	45.5108
1225.54	9.86617	45.9799
1226.02	10.398	46.473
1226.51	10.7066	46.9883
1226.99	10.7698	47.5242
1227.47	10.5716	48.0791
1227.95	10.1076	48.6511
1228.43	9.38698	49.2381
1228.92	8.44048	49.8376
1229.4	7.33705	50.4473
1229.88	6.18589	51.0653
1230.36	5.10108	51.6902
1230.84	4.16113	52.3209
1231.33	3.39765	52.9567
1231.81	2.80735	53.5968
1232.29	2.36949	54.24
1232.77	2.05891	54.8854
1233.26	1.85326	55.532
1233.74	1.7361	56.1797
1234.22	1.69792	56.8283
1234.7	1.73638	57.4784
1235.18	1.85668	58.1302
1235.66	2.07218	58.7841
1236.15	2.40542	59.4399
1236.63	2.88891	60.0971
1237.11	3.56477	60.7554
1237.59	4.48108	61.4144
1238.08	5.68219	62.074
1238.56	7.18974	62.7338
1239.04	8.9737	63.3931
1239.52	10.9213	64.0509
1240	12.8279	64.7057
1240.49	14.4455	65.3555
1240.97	15.5888	65.9986
1241.45	16.2156	66.633
1241.93	16.4043	67.257
1242.41	16.2818	67.8686
1242.9	15.9767	68.4657
1243.38	15.6007	69.0458
1243.86	15.2438	69.6063
1244.34	14.9758	70.1446
1244.83	14.8503	70.6583
1245.31	14.9093	71.1453
1245.79	15.1886	71.6035
1246.27	15.7213	72.0311
1246.75	16.541	72.4264
1247.24	17.6829	72.7879
1247.72	19.1829	73.1142
1248.2	21.0743	73.4043
1248.68	23.3808	73.6579
1249.16	26.1058	73.8749
1249.65	29.2192	74.056
1250.13	32.6439	74.2019
1250.61	36.2486	74.3139
1251.09	39.8563	74.3937
1251.58	43.2739	74.4434
1252.06	46.3372	74.4656
1252.54	48.9497	74.4634
1253.02	51.0919	74.4404
1253.5	52.8004	74.4003
1253.99	54.1361	74.3469
1254.47	55.1619	74.2839
1254.95	55.9325	74.2149
1255.43	56.4917	74.1436
1255.91	56.8744	74.0735
1256.4	57.1088	74.0079
1256.88	57.218	73.95
1257.36	57.2221	73.9025
1257.84	57.1384	73.868
1258.33	56.9824	73.8483
1258.81	56.7676	73.8453
1259.29	56.5055	73.8603
1259.77	56.2054	73.8947
1260.25	55.8745	73.9494
1260.73	55.5177	74.0254
1261.22	55.1379	74.1231
1261.7	54.7357	74.2429
1262.18	54.3097	74.3845
1262.66	53.856	74.5474
1263.15	53.3678	74.7308
1263.63	52.8349	74.9338
1264.11	52.2429	75.1556
1264.59	51.5727	75.3947
1265.07	50.799	75.6499
1265.56	49.8901	75.9191
1266.04	48.8071	76.2002
1266.52	47.504	76.4905
1267	45.9305	76.7872
1267.48	44.0391	77.0874
1267.97	41.8014	77.3884
1268.45	39.2292	77.6875
1268.93	36.3908	77.982
1269.41	33.4068	78.2693
1269.9	30.4233	78.5472
1270.38	27.5787	78.8135
1270.86	24.9794	79.0666
1271.34	22.6913	79.3054
1271.82	20.7445	79.5295
1272.31	19.1424	79.7387
1272.79	17.8729	79.9331
1273.27	16.9165	80.1128
1273.75	16.2529	80.2782
1274.23	15.8645	80.4297
1274.72	15.7386	80.5679
1275.2	15.8686	80.6938
1275.68	16.2527	80.8089
1276.16	16.8937	80.9146
1276.64	17.7955	81.0124
1277.13	18.9595	81.1038
1277.61	20.3793	81.1899
1278.09	22.0357	81.2721
1278.57	23.8932	81.3516
1279.06	25.9021	81.4299
1279.54	28.0086	81.5083
1280.02	30.17	81.5885
1280.5	32.367	81.6716
1280.98	34.6059	81.7586
1281.47	36.9072	81.8501
1281.95	39.2914	81.9465
1282.43	41.7678	82.0483
1282.91	44.3288	82.1559
1283.39	46.9481	82.2695
1283.88	49.5823	82.3893
1284.36	52.1733	82.5148
1284.84	54.6538	82.6452
1285.32	56.9533	82.7793
1285.81	59.0053	82.9158
1286.29	60.7531	83.053
1286.77	62.1554	83.1899
1287.25	63.1879	83.3252
1287.73	63.8445	83.4581
1288.22	64.1362	83.5874
1288.7	64.09	83.712
1289.18	63.7475	83.8306
1289.66	63.1631	83.9422
1290.14	62.4013	84.046
1290.63	61.5326	84.1416
1291.11	60.6292	84.2287
1291.59	59.7597	84.3074
1292.07	58.9861	84.3779
1292.56	58.3603	84.4402
1293.04	57.9231	84.4943
1293.52	57.7042	84.5406
1294	57.7229	84.5795
1294.48	57.9888	84.6121
1294.97	58.503	84.6393
1295.45	59.2581	84.6625
1295.93	60.2387	84.6824
1296.41	61.4207	84.6999
1296.89	62.7715	84.7153
1297.38	64.2492	84.729
1297.86	65.8039	84.7415
1298.34	67.38	84.7534
1298.82	68.9193	84.7656
1299.31	70.3668	84.7786
1299.79	71.6757	84.7927
1300.27	72.8123	84.8081
1300.75	73.7586	84.8243
1301.23	74.5125	84.8408
1301.71	75.0844	84.857
1302.2	75.4933	84.8723
1302.68	75.7609	84.8864
1303.16	75.9076	84.8983
1303.64	75.9489	84.9073
1304.13	75.8943	84.912
1304.61	75.7471	84.9112
1305.09	75.5058	84.9036
1305.57	75.1653	84.8881
1306.05	74.7193	84.8638
1306.54	74.1617	84.8302
1307.02	73.4896	84.7864
1307.5	72.7063	84.7315
1307.98	71.823	84.6644
1308.46	70.86	84.584
1308.95	69.8459	84.4896
1309.43	68.815	84.3808
1309.91	67.805	84.2579
1310.39	66.8531	84.1215
1310.88	65.9942	83.9724
1311.36	65.2586	83.8115
1311.84	64.6709	83.6396
1312.32	64.2494	83.4571
1312.8	64.006	83.2649
1313.29	63.9458	83.064
1313.77	64.0673	82.8555
1314.25	64.3624	82.6413
1314.73	64.8167	82.4234
1315.21	65.4093	82.2041
1315.7	66.1134	81.986
1316.18	66.8974	81.7718
1316.66	67.7254	81.5642
1317.14	68.5594	81.3662
1317.62	69.3613	81.1808
1318.11	70.0965	81.0109
1318.59	70.7365	80.8591
1319.07	71.2611	80.7277
1319.55	71.6596	80.6185
1320.04	71.9296	80.5329
1320.52	72.075	80.472
1321	72.1028	80.4367
1321.48	72.0211	80.4275
1321.96	71.8357	80.4445
1322.45	71.5494	80.4873
1322.93	71.1603	80.5549
1323.41	70.6626	80.6453
1323.89	70.0463	80.7562
1324.38	69.2993	80.8846
1324.86	68.4083	81.0277
1325.34	67.361	81.1825
1325.82	66.1483	81.3464
1326.3	64.7668	81.5169
1326.79	63.2218	81.6914
1327.27	61.5288	81.8674
1327.75	59.7139	82.0421
1328.23	57.8131	82.2129
1328.71	55.8699	82.3777
1329.2	53.9329	82.5345
1329.68	52.0535	82.682
1330.16	50.283	82.819
1330.64	48.67	82.9446
1331.12	47.258	83.058
1331.61	46.0832	83.1584
1332.09	45.174	83.2452
1332.57	44.5508	83.318
1333.05	44.2273	83.3769
1333.54	44.211	83.4223
1334.02	44.5042	83.4546
1334.5	45.1038	83.4745
1334.98	46.0004	83.4828
1335.46	47.1771	83.4806
1335.95	48.6082	83.4691
1336.43	50.2585	83.4502
1336.91	52.0825	83.4261
1337.39	54.0251	83.3991
1337.87	56.0219	83.3714
1338.36	58.0005	83.3452
1338.84	59.883	83.3216
1339.32	61.5884	83.3017
1339.8	63.0389	83.2862
1340.29	64.167	83.2758
1340.77	64.925	83.2711
1341.25	65.2933	83.2726
1341.73	65.2847	83.281
1342.21	64.9439	83.296
1342.69	64.3402	83.3172
1343.18	63.5582	83.3434
1343.66	62.6867	83.3734
1344.14	61.81	83.4056
1344.62	61.0021	83.4387
1345.11	60.3229	83.4715
1345.59	59.8173	83.503
1346.07	59.5157	83.5322
1346.55	59.4353	83.5584
1347.03	59.5829	83.5809
1347.52	59.9556	83.5991
1348	60.5421	83.6128
1348.48	61.3216	83.6222
1348.96	62.2628	83.6274
1349.44	63.3218	83.6287
1349.93	64.4412	83.6263
1350.41	65.551	83.6203
1350.89	66.5708	83.6106
1351.37	67.4153	83.5975
1351.86	67.9999	83.5816
1352.34	68.2485	83.5639
1352.82	68.0995	83.5455
1353.3	67.5123	83.5277
1353.78	66.4726	83.5119
1354.27	64.9966	83.4987
1354.75	63.1338	83.4887
1355.23	60.9655	83.482
1355.71	58.599	83.4787
1356.19	56.1576	83.4788
1356.68	53.7684	83.4816
1357.16	51.5487	83.4861
1357.64	49.5954	83.4907
1358.12	47.9794	83.493
1358.61	46.7457	83.4907
1359.09	45.9183	83.482
1359.57	45.5064	83.4653
1360.05	45.5096	83.4401
1360.53	45.9219	83.4062
1361.02	46.7326	83.3637
1361.5	47.9254	83.3125
1361.98	49.4757	83.2524
1362.46	51.3464	83.1831
1362.94	53.4829	83.1043
[truncated: 5,470 more rows]

## Sheet: Figure 1e
Frequency	Amplitude
0.00444444	-93.693
0.00888889	-90.5921
0.0133333	-89.3696
0.0177778	-90.7227
0.0222222	-89.453
0.0266667	-92.2203
0.0311111	-91.1999
0.0355556	-89.8113
0.04	-90.2267
0.0444444	-90.2328
0.0488889	-87.0403
0.0533333	-88.8361
0.0577778	-89.4469
0.0622222	-89.8856
0.0666667	-90.1252
0.0711111	-87.8587
0.0755556	-89.1757
0.08	-88.7482
0.0844444	-92.8176
0.0888889	-88.3198
0.0933333	-91.4036
0.0977778	-91.9803
0.102222	-94.8722
0.106667	-94.4199
0.111111	-96.3084
0.115556	-95.0541
0.12	-98.9534
0.124444	-94.6033
0.128889	-97.4418
0.133333	-99.3429
0.137778	-98.7171
0.142222	-99.5233
0.146667	-99.4919
0.151111	-100.113
0.155556	-99.2076
0.16	-99.671
0.164444	-102.001
0.168889	-99.7766
0.173333	-100.007
0.177778	-101.628
0.182222	-104.057
0.186667	-101.985
0.191111	-101.98
0.195556	-103.655
0.2	-101.907
0.204444	-102.985
0.208889	-101.976
0.213333	-102.371
0.217778	-103.872
0.222222	-105.187
0.226667	-102.866
0.231111	-102.895
0.235556	-105.294
0.24	-103.779
0.244444	-104.709
0.248889	-104.591
0.253333	-104.098
0.257778	-104.116
0.262222	-106.153
0.266667	-105.925
0.271111	-106.307
0.275556	-102.969
0.28	-105.704
0.284444	-103.123
0.288889	-107.449
0.293333	-105.023
0.297778	-105.048
0.302222	-104.336
0.306667	-103.721
0.311111	-103.074
0.315556	-105.898
0.32	-104.068
0.324444	-104.124
0.328889	-106.203
0.333333	-99.2604
0.337778	-105.057
0.342222	-104.275
0.346667	-106.197
0.351111	-103.784
0.355556	-105.255
0.36	-106.405
0.364444	-105.286
0.368889	-104.714
0.373333	-103.705
0.377778	-105.008
0.382222	-106.422
0.386667	-105.192
0.391111	-105.144
0.395556	-106.335
0.4	-107.123
0.404444	-107.461
0.408889	-107.471
0.413333	-104.725
0.417778	-103.739
0.422222	-107.141
0.426667	-107.857
0.431111	-104.835
0.435556	-106.612
0.44	-107.865
0.444444	-105.727
0.448889	-104.654
0.453333	-106.034
0.457778	-107.229
0.462222	-105.67
0.466667	-106.275
0.471111	-104.723
0.475556	-104.428
0.48	-104.4
0.484444	-105.281
0.488889	-102.126
0.493333	-101.319
0.497778	-93.5055
0.502222	-94.4886
0.506667	-100.799
0.511111	-104.147
0.515556	-104.626
0.52	-105.585
0.524444	-103.509
0.528889	-106.074
0.533333	-107.06
0.537778	-105.229
0.542222	-104.157
0.546667	-106.771
0.551111	-106.278
0.555556	-104.494
0.56	-105.747
0.564444	-103.281
0.568889	-104.894
0.573333	-104.858
0.577778	-105.361
0.582222	-105.339
0.586667	-107.011
0.591111	-106.812
0.595556	-104.633
0.6	-105.554
0.604444	-105.597
0.608889	-107.539
0.613333	-107.909
0.617778	-105.349
0.622222	-104.694
0.626667	-105.309
0.631111	-105.761
0.635556	-104.682
0.64	-107.764
0.644444	-104.637
0.648889	-104.96
0.653333	-104.922
0.657778	-103.411
0.662222	-105.637
0.666667	-102.953
0.671111	-104.304
0.675556	-105.919
0.68	-105.462
0.684444	-105.399
0.688889	-106.813
0.693333	-105.55
0.697778	-103.207
0.702222	-102.916
0.706667	-105.438
0.711111	-105.694
0.715556	-106.25
0.72	-106.746
0.724444	-103.781
0.728889	-105.149
0.733333	-105.134
0.737778	-107.421
0.742222	-105.522
0.746667	-104.973
0.751111	-107.361
0.755556	-105.077
0.76	-108.306
0.764444	-105.736
0.768889	-104.628
0.773333	-101.827
0.777778	-101.141
0.782222	-101.345
0.786667	-102.964
0.791111	-102.006
0.795556	-103.06
0.8	-104.583
0.804444	-104.621
0.808889	-101.939
0.813333	-105.929
0.817778	-105.431
0.822222	-103.054
0.826667	-100.271
0.831111	-102.551
0.835556	-101.908
0.84	-107.413
0.844444	-107.853
0.848889	-100.281
0.853333	-100.492
0.857778	-100.794
0.862222	-104.11
0.866667	-105.082
0.871111	-101.779
0.875556	-104.77
0.88	-102.88
0.884444	-99.853
0.888889	-98.7757
0.893333	-100.582
0.897778	-98.2622
0.902222	-97.0046
0.906667	-99.6814
0.911111	-104.373
0.915556	-100.75
0.92	-102.921
0.924444	-103.239
0.928889	-101.046
0.933333	-98.0123
0.937778	-97.04
0.942222	-101.001
0.946667	-100.694
0.951111	-98.5574
0.955556	-97.5747
0.96	-98.1374
0.964444	-91.1005
0.968889	-86.2564
0.973333	-81.8761
0.977778	-77.6371
0.982222	-76.6535
0.986667	-76.6357
0.991111	-75.9055
0.995556	-77.1032
1	-56.2899
1.00444	-72.1466
1.00889	-71.8888
1.01333	-72.08
1.01778	-73.6033
1.02222	-75.0403
1.02667	-78.1445
1.03111	-84.6604
1.03556	-92.8303
1.04	-93.8382
1.04444	-97.7917
1.04889	-90.3017
1.05333	-89.0466
1.05778	-88.9583
1.06222	-89.8071
1.06667	-89.8504
1.07111	-91.5723
1.07556	-100.432
1.08	-99.8757
1.08444	-100.836
1.08889	-102.063
1.09333	-98.3777
1.09778	-92.1948
1.10222	-91.6294
1.10667	-92.3312
1.11111	-95.8818
1.11556	-100.585
1.12	-104.166
1.12444	-97.337
1.12889	-95.4357
1.13333	-92.8464
1.13778	-92.6824
1.14222	-91.7532
1.14667	-91.4059
1.15111	-93.2881
1.15556	-98.4605
1.16	-105.141
1.16444	-99.0877
1.16889	-96.2986
1.17333	-95.4973
1.17778	-94.8766
1.18222	-93.1011
1.18667	-95.2255
1.19111	-97.497
1.19556	-101.671
1.2	-108.343
1.20444	-104.624
1.20889	-100.626
1.21333	-101.389
1.21778	-102.477
1.22222	-103.169
1.22667	-102.074
1.23111	-105.106
1.23556	-105.425
1.24	-105.482
1.24444	-104.577
1.24889	-103.891
1.25333	-106.273
1.25778	-106.243
1.26222	-105.839
1.26667	-105.717
1.27111	-104.088
1.27556	-104.29
1.28	-107.303
1.28444	-103.431
1.28889	-102.034
1.29333	-101.889
1.29778	-101.794
1.30222	-103.905
1.30667	-106.171
1.31111	-104.588
1.31556	-103.346
1.32	-107.598
1.32444	-103.418
1.32889	-102.338
1.33333	-101.236
1.33778	-100.258
1.34222	-103.152
1.34667	-106.854
1.35111	-105.571
1.35556	-108.62
1.36	-105.981
1.36444	-105.761
1.36889	-106.357
1.37333	-104.982
1.37778	-104.272
1.38222	-105.29
1.38667	-107.212
1.39111	-107.105
1.39556	-107.574
1.4	-106.85
1.40444	-108.223
1.40889	-106.196
1.41333	-107.64
1.41778	-106.289
1.42222	-106.66
1.42667	-106.523
1.43111	-107.317
1.43556	-105.372
1.44	-107.736
1.44444	-105.716
1.44889	-107.683
1.45333	-105.332
1.45778	-106.604
1.46222	-104.84
1.46667	-104.545
1.47111	-106.952
1.47556	-107.47
1.48	-107.959
1.48444	-106.214
1.48889	-107.904
1.49333	-104.98
1.49778	-99.3831
1.50222	-102.268
1.50667	-106.874
1.51111	-107.951
1.51556	-106.316
1.52	-107.523
1.52444	-105.774
1.52889	-104.941
1.53333	-106.81
1.53778	-106.603
1.54222	-106.434
1.54667	-107.172
1.55111	-107.169
1.55556	-108.222
1.56	-105.421
1.56444	-106.707
1.56889	-105.029
1.57333	-109.344
1.57778	-107.578
1.58222	-106.585
1.58667	-107.483
1.59111	-106.351
1.59556	-106.578
1.6	-107.102
1.60444	-109.138
1.60889	-107.468
1.61333	-105.379
1.61778	-105.782
1.62222	-108.762
1.62667	-107.027
1.63111	-106.007
1.63556	-106.213
1.64	-107.299
1.64444	-105.916
1.64889	-106.98
1.65333	-105.89
1.65778	-107.359
1.66222	-108.166
1.66667	-105.056
1.67111	-107.125
1.67556	-106.89
1.68	-108.195
1.68444	-107.161
1.68889	-108.475
1.69333	-106.235
1.69778	-105.844
1.70222	-107.437
1.70667	-107.133
1.71111	-106.137
1.71556	-106.969
1.72	-109.919
1.72444	-107.413
1.72889	-105.97
1.73333	-109.325
1.73778	-105.553
1.74222	-106.171
1.74667	-106.914
1.75111	-107.297
1.75556	-106.893
1.76	-108.641
1.76444	-106.224
1.76889	-106.877
1.77333	-106.736
1.77778	-107.277
1.78222	-107.598
1.78667	-108.742
1.79111	-106.361
1.79556	-106.317
1.8	-106.259
1.80444	-107.145
1.80889	-107.562
1.81333	-108.239
1.81778	-108.376
1.82222	-107.137
1.82667	-105.564
1.83111	-106.763
1.83556	-106.885
1.84	-106.953
1.84444	-108.221
1.84889	-108.619
1.85333	-107.357
1.85778	-105.35
1.86222	-108.206
1.86667	-108.509
1.87111	-107.532
1.87556	-106.631
1.88	-105.366
1.88444	-106.306
1.88889	-109.079
1.89333	-106.708
1.89778	-108.354
1.90222	-107.545
1.90667	-108.664
1.91111	-108.135
1.91556	-107.86
1.92	-108.407
1.92444	-105.402
1.92889	-106.068
1.93333	-107.423
1.93778	-107.535
1.94222	-107.078
1.94667	-107.722
1.95111	-106.47
1.95556	-108.514
1.96	-107.187
1.96444	-104.457
1.96889	-104.3
1.97333	-106.581
1.97778	-107.162
1.98222	-107.38
1.98667	-105.432
1.99111	-101.8
1.99556	-97.2786
2	-93.0414
2.00444	-103.81
2.00889	-103.74
2.01333	-105.69
2.01778	-104.593
2.02222	-107.058
2.02667	-106.87
2.03111	-106.432
2.03556	-106.998
2.04	-106.553
2.04444	-106.88
2.04889	-106.98
2.05333	-106.694
2.05778	-108.39
2.06222	-109.862
2.06667	-110.388
2.07111	-105.504
2.07556	-106.858
2.08	-107.77
2.08444	-105.591
2.08889	-104.193
2.09333	-105.557
2.09778	-108.122
2.10222	-107.134
2.10667	-107.415
2.11111	-107.917
2.11556	-107.23
2.12	-109.402
2.12444	-106.693
2.12889	-107.462
2.13333	-110.205
2.13778	-107.656
2.14222	-107.82
2.14667	-106.309
2.15111	-104.314
2.15556	-106.657
2.16	-106.24
2.16444	-105.799
2.16889	-107.051
2.17333	-105.269
2.17778	-107.347
2.18222	-107.822
2.18667	-106.861
2.19111	-108.223
2.19556	-106.526
2.2	-107.182
2.20444	-108.472
2.20889	-108.215
2.21333	-106.126
2.21778	-107.823
2.22222	-108.752
2.22667	-106.482
2.23111	-107.448
2.23556	-107.168
2.24	-106.545
2.24444	-110.246
2.24889	-108.718
2.25333	-106.317
2.25778	-106.748
2.26222	-108.315
2.26667	-106.275
2.27111	-107.97
2.27556	-106.642
2.28	-105.706
2.28444	-106.523
2.28889	-108.015
2.29333	-106.613
2.29778	-107.531
2.30222	-107.877
2.30667	-106.883
2.31111	-107.683
2.31556	-104.331
2.32	-108.093
2.32444	-104.918
2.32889	-105.472
2.33333	-106.686
2.33778	-105.846
2.34222	-107.311
2.34667	-106.385
2.35111	-104.679
2.35556	-107.048
2.36	-109.708
2.36444	-106.714
2.36889	-106.8
2.37333	-107.56
2.37778	-107.273
2.38222	-110.42
2.38667	-106.391
2.39111	-108.111
2.39556	-108.113
2.4	-109.717
2.40444	-107.187
2.40889	-107.267
2.41333	-107.809
2.41778	-106.28
2.42222	-110.633
2.42667	-107.579
2.43111	-107.88
2.43556	-105.717
2.44	-107.341
2.44444	-106.531
2.44889	-105.834
2.45333	-106.518
2.45778	-106.481
2.46222	-106.256
2.46667	-107.165
2.47111	-108.111
2.47556	-107.197
2.48	-108.26
2.48444	-107.464
2.48889	-106.93
2.49333	-106.195
2.49778	-102.008
2.50222	-103.272
2.50667	-106.004
2.51111	-103.993
2.51556	-108.151
2.52	-109.015
2.52444	-107.182
2.52889	-107.899
2.53333	-109.847
2.53778	-108.573
2.54222	-106.365
2.54667	-107.623
2.55111	-106.569
2.55556	-105.451
2.56	-105.132
2.56444	-106.045
2.56889	-109.101
2.57333	-107.183
2.57778	-106.866
2.58222	-104.95
2.58667	-107.641
2.59111	-106.956
2.59556	-106.389
2.6	-107.974
2.60444	-108.321
2.60889	-106.014
2.61333	-103.12
2.61778	-105.18
2.62222	-109.129
2.62667	-106.327
2.63111	-107.997
2.63556	-108.835
2.64	-108.761
2.64444	-108.937
2.64889	-106.506
2.65333	-106.854
2.65778	-107.832
2.66222	-107.964
2.66667	-102.728
2.67111	-108.138
2.67556	-107.113
2.68	-107.082
2.68444	-106.854
2.68889	-105.442
2.69333	-106.093
2.69778	-106.985
2.70222	-107.207
2.70667	-106.903
2.71111	-107.576
2.71556	-108.381
2.72	-108.326
2.72444	-106.187
2.72889	-108.569
2.73333	-108.201
2.73778	-109.362
2.74222	-107.889
2.74667	-110.576
2.75111	-107.288
2.75556	-106.655
2.76	-108.722
2.76444	-107.356
2.76889	-108.363
2.77333	-108.125
2.77778	-106.738
2.78222	-107.588
2.78667	-105.578
2.79111	-108.387
2.79556	-107.884
2.8	-105.821
2.80444	-107.954
2.80889	-106.697
2.81333	-105.923
2.81778	-106.862
2.82222	-107.517
2.82667	-107.992
2.83111	-111.261
2.83556	-105.689
2.84	-107.541
2.84444	-110.806
2.84889	-107.853
2.85333	-106.661
2.85778	-105.219
2.86222	-107.259
2.86667	-105.475
2.87111	-109.865
2.87556	-107.122
2.88	-108.91
2.88444	-106.876
2.88889	-108.717
2.89333	-107.038
2.89778	-107.138
2.90222	-110.628
2.90667	-107.779
2.91111	-106.067
2.91556	-105.66
2.92	-106.562
2.92444	-108.01
2.92889	-107.946
2.93333	-106.916
2.93778	-108.486
2.94222	-106.5
2.94667	-108.297
2.95111	-108.41
2.95556	-104.241
2.96	-106.723
2.96444	-105.37
2.96889	-106.308
2.97333	-107.054
2.97778	-106.676
2.98222	-106.427
2.98667	-103.398
2.99111	-99.7251
2.99556	-97.5492
3	-96.3192
3.00444	-103.705
3.00889	-102.833
3.01333	-105.156
3.01778	-105.775
3.02222	-106.861
3.02667	-107.163
3.03111	-104.992
3.03556	-105.102
3.04	-106.207
3.04444	-107.476
3.04889	-107.257
3.05333	-105.565
3.05778	-107.496
3.06222	-104.817
3.06667	-108.446
3.07111	-105.741
3.07556	-106.003
3.08	-105.989
3.08444	-106.941
3.08889	-106.465
3.09333	-109.23
3.09778	-107.804
3.10222	-108.485
3.10667	-105.247
3.11111	-107.452
3.11556	-106.386
3.12	-105.957
3.12444	-106.639
3.12889	-107.213
3.13333	-107.132
3.13778	-107.096
3.14222	-105.14
3.14667	-104.497
3.15111	-108.124
3.15556	-109.609
3.16	-110.052
3.16444	-107.13
3.16889	-108.459
3.17333	-107.852
3.17778	-106.328
3.18222	-108.118
3.18667	-105.681
3.19111	-104.839
3.19556	-106.884
3.2	-106.149
3.20444	-106.287
3.20889	-107.38
3.21333	-108.432
3.21778	-108.503
3.22222	-106.717
3.22667	-107.948
3.23111	-108.373
3.23556	-109.22
3.24	-109.925
3.24444	-108.249
3.24889	-106.578
3.25333	-107.626
3.25778	-109.581
3.26222	-107.95
3.26667	-107.669
3.27111	-107.069
3.27556	-106.852
3.28	-106.699
3.28444	-106.751
3.28889	-107.388
3.29333	-107.253
3.29778	-107.718
3.30222	-105.952
3.30667	-106.479
3.31111	-107.204
3.31556	-106.995
3.32	-108.591
3.32444	-106.638
3.32889	-108.939
3.33333	-107.194
3.33778	-108.55
3.34222	-106.905
3.34667	-104.476
3.35111	-110.512
3.35556	-109.492
3.36	-108.071
3.36444	-108.412
3.36889	-108.676
3.37333	-106.815
3.37778	-108.178
3.38222	-106.674
3.38667	-108.759
3.39111	-106.702
3.39556	-107.599
3.4	-106.082
3.40444	-106.548
3.40889	-108.359
3.41333	-107.963
3.41778	-107.957
3.42222	-108.073
3.42667	-106.122
3.43111	-108.487
3.43556	-105.587
3.44	-106.306
3.44444	-107.046
3.44889	-110.166
3.45333	-110.029
3.45778	-108.909
3.46222	-108.397
3.46667	-105.35
3.47111	-106.467
3.47556	-107.472
3.48	-109.729
3.48444	-109.176
3.48889	-104.543
3.49333	-106.307
3.49778	-103.35
3.50222	-105.356
3.50667	-107.677
3.51111	-106.009
3.51556	-107.099
3.52	-107.566
3.52444	-107.1
3.52889	-106.921
3.53333	-107.793
3.53778	-105.637
3.54222	-107.253
3.54667	-105.332
3.55111	-106.051
3.55556	-107.963
3.56	-110.797
3.56444	-106.418
3.56889	-108.851
3.57333	-108.001
3.57778	-107.196
3.58222	-108.475
3.58667	-108.247
3.59111	-106.687
3.59556	-106.268
3.6	-108.049
3.60444	-109.042
3.60889	-106.508
3.61333	-106.756
3.61778	-108.942
3.62222	-105.722
3.62667	-106.187
3.63111	-106.951
3.63556	-107.283
3.64	-105.676
3.64444	-110.259
3.64889	-107.867
3.65333	-106.043
3.65778	-107.798
3.66222	-107.45
3.66667	-106.857
3.67111	-108.957
3.67556	-109.922
3.68	-106.856
3.68444	-107.378
3.68889	-110.603
3.69333	-106.345
3.69778	-108.41
3.70222	-107.497
3.70667	-109.16
3.71111	-107.604
3.71556	-107.88
3.72	-107.922
3.72444	-106.975
3.72889	-107.565
3.73333	-107.053
3.73778	-107.26
3.74222	-107.78
3.74667	-106.967
3.75111	-106.917
3.75556	-107.673
3.76	-107.231
3.76444	-105.532
3.76889	-106.585
3.77333	-108.8
3.77778	-106.194
3.78222	-105.997
3.78667	-107.764
3.79111	-108.145
3.79556	-107.418
3.8	-106.08
3.80444	-106.614
3.80889	-107.661
3.81333	-109.039
3.81778	-107.607
3.82222	-106.746
3.82667	-106.202
3.83111	-106.165
3.83556	-105.105
3.84	-106.116
3.84444	-107.349
3.84889	-108.266
3.85333	-107.942
3.85778	-106.879
3.86222	-106.671
3.86667	-106.882
3.87111	-107.238
3.87556	-109.214
3.88	-106.473
3.88444	-107.608
3.88889	-108.891
3.89333	-107.555
3.89778	-107.839
3.90222	-108.502
3.90667	-107.423
3.91111	-107.489
3.91556	-107.577
3.92	-108.338
3.92444	-108.286
3.92889	-107.924
3.93333	-106.921
3.93778	-107.254
3.94222	-107.296
3.94667	-107.731
3.95111	-107.17
3.95556	-106.297
3.96	-106.395
3.96444	-108.222
3.96889	-107.598
3.97333	-105.697
3.97778	-106.051
3.98222	-107.533
3.98667	-104.234
3.99111	-103.293
3.99556	-101.538
4	-97.6243
4.00444	-104.501
4.00889	-107.195
4.01333	-108.762
4.01778	-106.577
4.02222	-106.649
4.02667	-110.703
4.03111	-106.032
4.03556	-106.872
4.04	-109.091
4.04444	-108.219
4.04889	-109.085
4.05333	-108.927
4.05778	-106.669
4.06222	-107.295
4.06667	-107.71
4.07111	-108.942
4.07556	-105.868
4.08	-110.251
4.08444	-107.42
4.08889	-107.625
4.09333	-106.677
4.09778	-106.2
4.10222	-107.264
4.10667	-106.257
4.11111	-105.337
4.11556	-107.574
4.12	-106.98
4.12444	-107.449
4.12889	-107.792
4.13333	-109.018
4.13778	-107.765
4.14222	-108.447
4.14667	-109.345
4.15111	-109.975
4.15556	-106.761
4.16	-106.52
4.16444	-106.773
4.16889	-107.19
4.17333	-109.63
4.17778	-107.298
4.18222	-106.58
4.18667	-106.243
4.19111	-106.399
4.19556	-108.285
4.2	-106.845
4.20444	-107.72
4.20889	-106.735
4.21333	-106.401
4.21778	-108.907
4.22222	-108.186
4.22667	-106.205
4.23111	-104.618
4.23556	-106.826
4.24	-106.863
4.24444	-106.022
4.24889	-107.419
4.25333	-105.302
4.25778	-107.324
4.26222	-107.145
4.26667	-105.947
4.27111	-107.774
4.27556	-108.475
4.28	-106.646
4.28444	-106.255
4.28889	-105.306
4.29333	-106.215
4.29778	-108.314
4.30222	-108.513
4.30667	-108.529
4.31111	-106.854
4.31556	-106.617
4.32	-106.213
4.32444	-107.666
4.32889	-107.892
4.33333	-108.215
4.33778	-108.202
4.34222	-107.593
4.34667	-105.874
4.35111	-103.906
4.35556	-104.183
4.36	-106.144
4.36444	-106.959
4.36889	-107.86
4.37333	-106.399
4.37778	-108.849
4.38222	-106.869
4.38667	-107.322
4.39111	-108.807
4.39556	-106.185
4.4	-110.09
4.40444	-105.367
4.40889	-109.938
4.41333	-106.349
4.41778	-108.694
4.42222	-108.053
4.42667	-106.934
4.43111	-109.885
4.43556	-105.888
4.44	-105.148
4.44444	-105.477
4.44889	-103.174
4.45333	-107.192
4.45778	-106.993
4.46222	-109.006
4.46667	-106.995
4.47111	-106.825
4.47556	-106.42
4.48	-107.336
4.48444	-107.076
4.48889	-104.936
4.49333	-106.595
4.49778	-103.929
4.50222	-106.056
4.50667	-105.984
4.51111	-107.259
4.51556	-106.634
4.52	-107.865
4.52444	-107.506
4.52889	-106.055
4.53333	-107.373
4.53778	-107.686
4.54222	-108.682
4.54667	-107.64
4.55111	-108.026
4.55556	-104.84
4.56	-104.124
4.56444	-109.221
4.56889	-107.815
4.57333	-106.375
4.57778	-107.968
4.58222	-107.787
4.58667	-107.284
4.59111	-108.659
4.59556	-107.048
4.6	-106.215
4.60444	-109.259
4.60889	-107.876
4.61333	-104.768
4.61778	-106.401
4.62222	-109.182
4.62667	-107.84
4.63111	-106.027
4.63556	-106.267
4.64	-106.623
4.64444	-108.389
4.64889	-108.828
4.65333	-106.926
4.65778	-105.784
4.66222	-107.2
4.66667	-108.628
4.67111	-107.772
4.67556	-107.829
4.68	-104.849
4.68444	-107.092
4.68889	-106.69
4.69333	-105.351
4.69778	-108.742
4.70222	-107.814
4.70667	-108.931
4.71111	-107.805
4.71556	-107.629
4.72	-106.189
4.72444	-108.155
4.72889	-106.659
4.73333	-107.376
4.73778	-108.076
4.74222	-108.726
4.74667	-106.554
4.75111	-107.258
4.75556	-107.932
4.76	-106.205
4.76444	-109.091
4.76889	-108.174
4.77333	-108.65
4.77778	-107.431
4.78222	-107.35
4.78667	-107.948
4.79111	-106.87
4.79556	-108.3
4.8	-109.167
4.80444	-107.718
4.80889	-108.533
4.81333	-107.482
4.81778	-108.428
4.82222	-107.742
4.82667	-106.498
4.83111	-106.465
4.83556	-106.149
4.84	-106.292
4.84444	-109.236
4.84889	-107.474
4.85333	-107.511
4.85778	-106.736
4.86222	-105.82
4.86667	-109.265
4.87111	-109.365
4.87556	-106.821
4.88	-109.003
4.88444	-108.235
4.88889	-106.727
4.89333	-107.317
4.89778	-106.731
4.90222	-108.804
4.90667	-107.599
4.91111	-107.772
4.91556	-105.423
4.92	-106.27
4.92444	-106.627
4.92889	-106.796
4.93333	-109.334
4.93778	-106.814
4.94222	-105.849
4.94667	-108.561
4.95111	-107.205
4.95556	-106.052
4.96	-107.352
4.96444	-105.894
4.96889	-107.731
4.97333	-107.004
4.97778	-107.407
4.98222	-105.932
4.98667	-104.142
4.99111	-103.286
4.99556	-102.651
5	-98.704
5.00444	-107.389
5.00889	-107.823
5.01333	-106.072
5.01778	-105.501
5.02222	-107.739
5.02667	-109.592
5.03111	-105.354
5.03556	-106.845
5.04	-103.868
5.04444	-107.047
5.04889	-105.627
5.05333	-107.203
5.05778	-105.128
5.06222	-106.902
5.06667	-109.408
5.07111	-107.719
5.07556	-106.664
5.08	-104.779
5.08444	-106.826
5.08889	-107.906
5.09333	-106.019
5.09778	-108.078
5.10222	-107.351
5.10667	-108.566
5.11111	-109.287
5.11556	-105.867
5.12	-106.107
5.12444	-105.681
5.12889	-106.732
5.13333	-106.372
5.13778	-104.854
5.14222	-106.142
5.14667	-105.493
5.15111	-106.993
5.15556	-107.728
5.16	-110.326
5.16444	-106.458
5.16889	-106.141
5.17333	-106.454
5.17778	-107.349
5.18222	-107
5.18667	-109.134
5.19111	-107.203
5.19556	-106.53
5.2	-108.185
5.20444	-110.036
5.20889	-105.936
5.21333	-107.021
5.21778	-107.535
5.22222	-107.958
5.22667	-106.015
5.23111	-105.52
5.23556	-106.421
5.24	-107.282
5.24444	-107.368
5.24889	-107.288
5.25333	-106.567
5.25778	-107.064
5.26222	-105.854
5.26667	-108.025
5.27111	-106.754
5.27556	-105.271
5.28	-106.259
5.28444	-106.656
5.28889	-107.653
5.29333	-110.034
5.29778	-106.192
5.30222	-106.45
5.30667	-106.682
5.31111	-107.135
5.31556	-106.582
5.32	-106.108
5.32444	-108.652
5.32889	-107.689
5.33333	-106.459
5.33778	-107.037
5.34222	-107.676
5.34667	-106.759
5.35111	-109.08
5.35556	-106.605
5.36	-105.325
5.36444	-107.15
5.36889	-108.539
5.37333	-107.171
5.37778	-109.003
5.38222	-106.273
5.38667	-106.911
5.39111	-110.073
5.39556	-108.207
5.4	-108.61
5.40444	-106.26
5.40889	-107.383
5.41333	-106.253
5.41778	-108.101
5.42222	-107.057
5.42667	-109.471
5.43111	-108.51
5.43556	-107.585
5.44	-106.753
5.44444	-109.962
5.44889	-106.528
5.45333	-107.067
5.45778	-108.042
5.46222	-106.251
5.46667	-107.353
5.47111	-106.669
5.47556	-109.024
5.48	-106.342
5.48444	-107.321
5.48889	-105.641
5.49333	-107.612
5.49778	-106.074
5.50222	-105.89
5.50667	-106.065
5.51111	-109.465
5.51556	-106.317
5.52	-106.637
5.52444	-106.843
5.52889	-107.481
5.53333	-107.555
5.53778	-108.446
5.54222	-108.565
5.54667	-108.203
5.55111	-107.388
5.55556	-108.171
5.56	-106.086
5.56444	-107.254
5.56889	-106.757
5.57333	-109.985
5.57778	-106.289
5.58222	-108.64
5.58667	-106.471
5.59111	-106.635
5.59556	-107.445
5.6	-106.785
5.60444	-109.38
5.60889	-105.766
5.61333	-108.874
5.61778	-108.243
5.62222	-108.236
5.62667	-108.919
5.63111	-105.552
5.63556	-106.352
5.64	-108.785
5.64444	-108.435
5.64889	-107.485
5.65333	-106.971
5.65778	-106.427
5.66222	-107.897
5.66667	-107.608
5.67111	-107.144
5.67556	-106.576
5.68	-109.224
5.68444	-106.842
5.68889	-109.105
5.69333	-107.287
5.69778	-107.435
5.70222	-105.43
5.70667	-108.834
5.71111	-105.51
5.71556	-109.568
5.72	-107.758
5.72444	-108.151
5.72889	-106.523
5.73333	-106.103
5.73778	-108.686
5.74222	-107.334
5.74667	-109.746
5.75111	-107.105
5.75556	-106.318
5.76	-107.64
5.76444	-109.398
5.76889	-107.581
5.77333	-108.945
5.77778	-104.559
5.78222	-106.043
5.78667	-107.549
5.79111	-107.746
5.79556	-108.587
5.8	-105.493
5.80444	-108.765
5.80889	-109.043
5.81333	-107.368
5.81778	-106.157
5.82222	-106.137
5.82667	-108.57
5.83111	-107.976
5.83556	-108.635
5.84	-108.678
5.84444	-108.126
5.84889	-107.794
5.85333	-106.905
5.85778	-106.721
5.86222	-108.838
5.86667	-105.75
5.87111	-107.082
5.87556	-108.733
5.88	-108.348
5.88444	-105.471
5.88889	-109.262
5.89333	-106.523
5.89778	-108.05
5.90222	-107.388
5.90667	-108.735
5.91111	-108.964
5.91556	-108.842
5.92	-106.139
5.92444	-107.273
5.92889	-106.515
5.93333	-108.477
5.93778	-106.194
5.94222	-107.195
5.94667	-107.486
5.95111	-106.662
5.95556	-106.181
5.96	-104.976
5.96444	-106.202
5.96889	-107.26
5.97333	-106.517
5.97778	-105.226
5.98222	-107.011
5.98667	-103.426
5.99111	-104.982
5.99556	-106.839
6	-98.6902
6.00444	-100.832
6.00889	-106.275
6.01333	-107.683
6.01778	-106.322
6.02222	-107.739
6.02667	-104.633
6.03111	-105.528
6.03556	-106.794
6.04	-106.436
6.04444	-107.427
6.04889	-107.284
6.05333	-106.107
6.05778	-110.097
6.06222	-109.198
6.06667	-105.553
6.07111	-109.278
6.07556	-104.139
6.08	-107.03
6.08444	-106.622
6.08889	-108.215
6.09333	-106.25
6.09778	-103.91
6.10222	-107.572
6.10667	-105.855
6.11111	-109.619
6.11556	-106.588
6.12	-106.602
6.12444	-107.389
6.12889	-106.37
6.13333	-107.834
6.13778	-107.048
6.14222	-107.696
6.14667	-108.862
6.15111	-107.573
6.15556	-110.383
6.16	-107.056
6.16444	-107.29
6.16889	-105.429
6.17333	-105.502
6.17778	-107.477
6.18222	-107.17
6.18667	-105.545
6.19111	-107.907
6.19556	-105.759
6.2	-106.841
6.20444	-110.715
6.20889	-108.373
6.21333	-107.589
6.21778	-106.228
6.22222	-107.68
6.22667	-106.262
6.23111	-106.539
6.23556	-107.197
6.24	-106.521
6.24444	-107.368
6.24889	-107.579
6.25333	-106.514
6.25778	-106.778
6.26222	-107.186
6.26667	-108.668
6.27111	-107.584
6.27556	-110.032
6.28	-107.872
6.28444	-109.275
6.28889	-107.393
6.29333	-106.931
6.29778	-109.1
6.30222	-108.96
6.30667	-107.336
6.31111	-109.546
6.31556	-106.847
6.32	-108.985
6.32444	-108.763
6.32889	-109.32
6.33333	-106.662
6.33778	-108.172
6.34222	-109.783
6.34667	-106.399
6.35111	-108.88
6.35556	-106.207
6.36	-110.326
6.36444	-107.871
6.36889	-107.826
6.37333	-106.525
6.37778	-106.328
6.38222	-106.945
6.38667	-107.869
6.39111	-107.429
6.39556	-106.796
6.4	-107.889
6.40444	-107.633
6.40889	-106.052
6.41333	-107.833
6.41778	-107.28
6.42222	-106.581
6.42667	-107.185
6.43111	-107.844
6.43556	-107.112
6.44	-107.105
6.44444	-108.15
6.44889	-108.185
6.45333	-108.647
6.45778	-108.021
6.46222	-106.563
6.46667	-108.633
6.47111	-107.596
6.47556	-105.984
6.48	-107.513
6.48444	-107.98
6.48889	-106.024
6.49333	-108.217
6.49778	-106.309
6.50222	-106.574
6.50667	-108.58
6.51111	-107.762
6.51556	-107.424
6.52	-107.021
6.52444	-106.252
6.52889	-107.211
6.53333	-107.2
6.53778	-105.964
6.54222	-106.72
6.54667	-105.988
6.55111	-107.011
6.55556	-107.664
6.56	-103.393
6.56444	-108.836
6.56889	-107.322
6.57333	-107.971
6.57778	-107.957
6.58222	-107.578
6.58667	-108.019
6.59111	-108.546
6.59556	-106.223
6.6	-108.021
6.60444	-106.861
6.60889	-107.73
6.61333	-109.526
6.61778	-108.417
6.62222	-106.284
6.62667	-106.832
6.63111	-109.414
6.63556	-108.506
6.64	-107.577
6.64444	-108.032
6.64889	-111.003
6.65333	-108.857
6.65778	-107.409
6.66222	-106.893
6.66667	-106.487
6.67111	-105.796
6.67556	-106.516
6.68	-107.345
6.68444	-110.537
6.68889	-107.13
6.69333	-106.735
6.69778	-106.691
6.70222	-105.864
6.70667	-106.929
6.71111	-107.788
6.71556	-108.986
6.72	-107.093
6.72444	-109.22
6.72889	-104.79
6.73333	-109.613
6.73778	-106.402
6.74222	-107.81
6.74667	-109.049
6.75111	-108.714
6.75556	-107.129
6.76	-107.243
6.76444	-109.711
6.76889	-108.313
6.77333	-108.174
6.77778	-108.792
6.78222	-106.94
6.78667	-108.146
6.79111	-107.127
6.79556	-106.139
6.8	-108.596
6.80444	-107.688
6.80889	-107.446
6.81333	-108.308
6.81778	-108.659
6.82222	-108.167
6.82667	-107.206
6.83111	-110.298
6.83556	-107.315
6.84	-109.594
6.84444	-107.093
6.84889	-106.22
6.85333	-106.474
6.85778	-107.425
6.86222	-106.591
6.86667	-106.77
6.87111	-107.87
6.87556	-108.136
6.88	-107.604
6.88444	-107.859
6.88889	-107.999
6.89333	-107.064
6.89778	-107.859
6.90222	-108.916
6.90667	-109.38
6.91111	-108.805
6.91556	-105.99
6.92	-107.022
6.92444	-109.142
6.92889	-107.816
6.93333	-107.224
6.93778	-108.017
6.94222	-107.467
6.94667	-109.52
6.95111	-106.941
6.95556	-110.273
6.96	-110.362
6.96444	-106.361
6.96889	-111.002
6.97333	-109.006
6.97778	-105.89
6.98222	-107.715
6.98667	-106.019
6.99111	-105.246
6.99556	-104.355
7	-105.672
7.00444	-106.41
7.00889	-106.241
7.01333	-104.953
7.01778	-107.045
7.02222	-107.307
7.02667	-109.919
7.03111	-106.335
7.03556	-107.604
7.04	-107.217
7.04444	-107.494
7.04889	-108.767
7.05333	-108.256
7.05778	-107.881
7.06222	-106.626
7.06667	-105.979
7.07111	-105.396
7.07556	-107.705
7.08	-107.296
7.08444	-107.261
7.08889	-106.24
7.09333	-105.565
7.09778	-108.157
7.10222	-107.298
7.10667	-106.675
7.11111	-107.813
7.11556	-107.367
7.12	-110.198
7.12444	-107.747
7.12889	-106.622
7.13333	-108.894
7.13778	-106.725
7.14222	-107.088
7.14667	-106.095
7.15111	-108.731
7.15556	-107.438
7.16	-108.705
7.16444	-107.884
7.16889	-108.225
7.17333	-108.088
7.17778	-105.328
7.18222	-107.993
7.18667	-107.783
7.19111	-108.56
7.19556	-108.37
7.2	-108.892
7.20444	-107.485
7.20889	-106.702
7.21333	-107.855
7.21778	-109.365
7.22222	-107.601
7.22667	-108.156
7.23111	-106.215
7.23556	-105.773
7.24	-107.728
7.24444	-107.406
7.24889	-108.005
7.25333	-109.609
7.25778	-104.02
7.26222	-107.164
7.26667	-107.428
7.27111	-106.992
7.27556	-107.339
7.28	-108.037
7.28444	-107.44
7.28889	-106.922
7.29333	-109.413
7.29778	-107.539
7.30222	-107.298
7.30667	-106.161
7.31111	-107.448
7.31556	-107.898
7.32	-106.737
7.32444	-106.904
7.32889	-107.717
7.33333	-107.578
7.33778	-109.507
7.34222	-107.496
7.34667	-108.53
7.35111	-106.655
7.35556	-107.801
7.36	-106.68
7.36444	-108.581
7.36889	-108.274
7.37333	-107.272
7.37778	-108.617
7.38222	-106.527
7.38667	-106.689
7.39111	-106.172
7.39556	-106.412
7.4	-107.422
7.40444	-106.981
7.40889	-109.707
7.41333	-108.245
7.41778	-107.336
7.42222	-106.982
7.42667	-108.677
7.43111	-107.619
7.43556	-106.661
7.44	-109.172
7.44444	-107.66
7.44889	-107.894
7.45333	-109.501
7.45778	-107.743
7.46222	-107.171
7.46667	-107.101
7.47111	-107.176
7.47556	-106.505
7.48	-106.294
7.48444	-107.306
7.48889	-107.428
7.49333	-107.655
7.49778	-110.802
7.50222	-104.847
7.50667	-106.715
7.51111	-106.27
7.51556	-108.535
7.52	-106.585
7.52444	-109.369
7.52889	-108.558
7.53333	-106.762
7.53778	-107.384
7.54222	-108.691
7.54667	-108.013
7.55111	-108.139
7.55556	-108.846
7.56	-107.677
7.56444	-105.682
7.56889	-107.546
7.57333	-107.425
7.57778	-107.197
7.58222	-107.724
7.58667	-108.468
7.59111	-106.525
7.59556	-109.232
7.6	-107.467
7.60444	-107.746
7.60889	-106.033
7.61333	-108.809
7.61778	-107.675
7.62222	-107.038
7.62667	-108.08
7.63111	-109.129
7.63556	-107.994
7.64	-107.308
7.64444	-106.587
7.64889	-108.042
7.65333	-107.791
7.65778	-108.453
7.66222	-107.56
7.66667	-108.149
7.67111	-107.01
7.67556	-106.573
7.68	-107.254
7.68444	-106.477
7.68889	-106.152
7.69333	-107.31
7.69778	-105.408
7.70222	-108.715
7.70667	-106.849
7.71111	-106.968
7.71556	-107.072
7.72	-107.772
7.72444	-108.873
7.72889	-108.072
7.73333	-106.711
7.73778	-108.363
7.74222	-107.792
7.74667	-107.819
7.75111	-106.815
7.75556	-106.093
7.76	-109.617
7.76444	-108.111
7.76889	-105.254
7.77333	-108.513
7.77778	-107.4
7.78222	-106.861
7.78667	-107.41
7.79111	-106.409
7.79556	-105.813
7.8	-104.708
7.80444	-107.981
7.80889	-109.379
7.81333	-107.197
7.81778	-106.593
7.82222	-106.661
7.82667	-108.127
7.83111	-107.546
7.83556	-105.995
7.84	-105.221
7.84444	-108.679
7.84889	-109.386
7.85333	-108.999
7.85778	-108.879
7.86222	-109.381
7.86667	-107.625
7.87111	-105.981
7.87556	-107.701
7.88	-109.241
7.88444	-108.85
7.88889	-106.853
7.89333	-107.226
7.89778	-106.878
7.90222	-106.678
7.90667	-108.764
7.91111	-105.608
7.91556	-107.332
7.92	-106.959
7.92444	-106.177
7.92889	-106.824
7.93333	-107.151
7.93778	-105.387
7.94222	-108.736
7.94667	-106.011
7.95111	-108.186
7.95556	-106.184
7.96	-106.039
7.96444	-108.772
7.96889	-108.09
7.97333	-106.904
7.97778	-104.99
7.98222	-105.135
7.98667	-104.699
7.99111	-105.685
7.99556	-105.867
8	-101.97
8.00444	-101.86
8.00889	-104.125
8.01333	-106.321
8.01778	-107.212
8.02222	-106.994
8.02667	-105.932
8.03111	-108.673
8.03556	-106.537
8.04	-109.131
8.04444	-109.303
8.04889	-106.828
8.05333	-108.091
8.05778	-105.724
8.06222	-107.942
8.06667	-108.795
8.07111	-106.335
8.07556	-108.065
8.08	-107.735
8.08444	-105.852
8.08889	-106.138
8.09333	-105.792
8.09778	-107.771
8.10222	-107.835
8.10667	-106.575
8.11111	-108.166
8.11556	-108.788
8.12	-108.015
8.12444	-109.46
8.12889	-106.977
8.13333	-107.039
8.13778	-106.542
8.14222	-107.428
8.14667	-107.715
8.15111	-106.383
8.15556	-108.609
8.16	-107.293
8.16444	-108.434
8.16889	-107.593
8.17333	-107.71
8.17778	-107.421
8.18222	-109.982
8.18667	-106.777
8.19111	-109.081
8.19556	-107.38
8.2	-107.114
8.20444	-107.625
8.20889	-105.915
8.21333	-110.237
8.21778	-107.799
8.22222	-105.594
8.22667	-106.022
8.23111	-106.244
8.23556	-107.075
8.24	-109.424
8.24444	-108.913
8.24889	-109.005
8.25333	-108.422
8.25778	-110.577
8.26222	-107.719
8.26667	-107.683
8.27111	-108.16
8.27556	-106.48
8.28	-107.433
8.28444	-107.871
8.28889	-107.107
8.29333	-107.978
8.29778	-109.616
8.30222	-106.151
8.30667	-105.513
8.31111	-107.7
8.31556	-105.587
8.32	-106.476
8.32444	-108.172
8.32889	-106.271
8.33333	-108.803
8.33778	-107.401
8.34222	-109.553
8.34667	-107.827
8.35111	-108.367
8.35556	-106.398
8.36	-106.62
8.36444	-108.866
8.36889	-106.64
8.37333	-111.223
8.37778	-107.991
8.38222	-107.18
8.38667	-107.657
8.39111	-108.408
8.39556	-109.257
8.4	-107.607
8.40444	-109.725
8.40889	-109.089
8.41333	-109.098
8.41778	-109.912
8.42222	-106.851
8.42667	-106.797
8.43111	-108.991
8.43556	-107.414
8.44	-109.153
8.44444	-106.875
8.44889	-106.908
8.45333	-107.937
8.45778	-105.28
8.46222	-109.772
8.46667	-107.872
8.47111	-106.87
8.47556	-107.948
8.48	-108.79
8.48444	-107.319
8.48889	-104.966
8.49333	-107.499
8.49778	-105.328
8.50222	-106.14
8.50667	-106.309
8.51111	-106.085
8.51556	-109.16
8.52	-106.731
8.52444	-106.619
8.52889	-107.492
8.53333	-108.981
8.53778	-109.597
8.54222	-107.303
8.54667	-107.385
8.55111	-106.076
8.55556	-108.362
8.56	-105.955
8.56444	-105.746
8.56889	-106.68
8.57333	-106.907
8.57778	-106.441
8.58222	-108.605
8.58667	-107.285
8.59111	-107.956
8.59556	-106.345
8.6	-108.025
8.60444	-105.473
8.60889	-106.14
8.61333	-104.116
8.61778	-106.289
8.62222	-108.068
8.62667	-108.564
8.63111	-107.398
8.63556	-108.518
8.64	-108.187
8.64444	-108.567
8.64889	-107.28
8.65333	-110.724
8.65778	-108.061
8.66222	-107.173
8.66667	-108.465
8.67111	-109.488
8.67556	-108.795
8.68	-107.287
8.68444	-107.202
8.68889	-106.458
8.69333	-108.7
8.69778	-107.651
8.70222	-107.716
8.70667	-106.454
8.71111	-110.254
8.71556	-107.663
8.72	-110.46
8.72444	-106.264
8.72889	-109.297
8.73333	-108.909
8.73778	-107.687
8.74222	-110.435
8.74667	-107.006
8.75111	-106.612
8.75556	-110.192
8.76	-105.437
8.76444	-106.905
8.76889	-106.266
8.77333	-108.116
8.77778	-107.957
8.78222	-108.525
8.78667	-108.325
8.79111	-108.411
8.79556	-108.072
8.8	-108.691
8.80444	-107.588
8.80889	-107.842
8.81333	-108.161
8.81778	-107.727
8.82222	-106.915
8.82667	-106.393
8.83111	-108.076
8.83556	-106.077
8.84	-106.879
8.84444	-107.319
8.84889	-109.113
8.85333	-110.374
8.85778	-105.606
8.86222	-107.475
8.86667	-106.547
8.87111	-107.99
8.87556	-107.244
8.88	-108.265
8.88444	-105.679
[truncated: 251 more rows]

## Sheet: Figure 1f
PGV co-cultured time	Normalised cell viability
0	92.7661	101.705	105.529
1	93.4634	99.9296	89.7965
2	87.6101	98.4292	97.7742
6	84.7362	103.945	99.6126
12	91.6326	105.001	89.7443
24	86.152	105.635	94.3721
48	105.318	89.5541	97.9432

## Sheet: Figure 2c
US imaging
Post injection	PGVs			GVs
0	126.442	146.867	158.276	125.205	157.62	137.615
3	147.592	112.528	125.205	99.7013	104.188	42.8485
6	118.285	77.0423	130.9	14.0691	54.1403	10.654
9	46.3517	127.566	54.414
12	104.188	54.414	9.58011
IVIS
Post injection	PGVs			GVs
-15	0.6075	1.524	0.6084	0.1605	0.004531	0.01586
-12	0.7044	1.494	1.505	0.1843	0.02029	0.04131
-9	1.257	1.201	1.739	0.2621	0.0576	0.05236
-6	1.983	1.223	1.453	0.4638	0.1349	0.7093
-3	1.766	2.11	2.161	1.936	1.223	0.9151
0	2.209	2.207	2.189	2.194	2.178	2.187

## Sheet: Figure 3b
Time	PGVs	Saline	Collapsed PGVs	US (-0.01 means OFF, 0.01 means ON)
29.9988	0.000238411	2.96944e-05	0.002001	-0.01
30.0628	0.000274119	-1.6149e-06	0.00180975	-0.01
30.1273	0.000261694	2.02196e-05	0.00162412	-0.01
30.1908	2.12599e-05	1.98371e-05	0.00139956	-0.01
30.2553	0.000224106	3.4726e-06	0.00138216	-0.01
30.3352	2.11049e-05	-1.91224e-05	0.00120415	-0.01
30.3981	3.6362e-05	1.04396e-05	0.0016129	-0.01
30.4627	-2.21574e-05	-9.93e-07	0.00159415	-0.01
30.5266	-0.000480852	-2.13179e-05	0.00140063	-0.01
30.5908	-0.000198927	7.4896e-06	0.00120741	-0.01
30.6555	2.37291e-05	3.06171e-05	0.00119258	-0.01
30.7348	-0.000210868	-1.64973e-05	0.00079324	-0.01
30.7984	-0.000271987	1.47926e-05	0.0003831	-0.01
30.8626	-0.000263765	9.9703e-06	0.000373837	-0.01
30.9267	-2.79846e-05	3.41251e-05	0.000558374	-0.01
30.9911	0.000219013	-2.1815e-05	0.00037997	-0.01
31.0558	-2.25884e-06	3.4451e-06	0.00078014	-0.01
31.1191	2.20655e-05	-3.79346e-05	0.00118149	-0.01
31.1985	3.05483e-05	-1.07711e-05	0.00141317	-0.01
31.2626	0.000201518	-9.9389e-06	0.00118735	-0.01
31.3268	-8.2786e-06	2.42873e-05	0.000982891	-0.01
31.3908	7.69746e-06	-9.8679e-06	0.000778641	-0.01
31.4559	1.67261e-05	-7.7845e-06	0.00097509	-0.01
31.5189	0.000246539	1.23872e-05	0.000787202	-0.01
31.5831	0.000222444	2.41794e-05	0.000580908	-0.01
31.663	0.000247888	1.2215e-05	0.000779965	-0.01
31.7264	0.000259552	1.17635e-05	0.000776429	-0.01
31.7908	0.000277174	-9.6545e-06	0.000575267	-0.01
31.8555	0.000223767	6.1765e-06	0.000580194	-0.01
31.919	0.000230959	6.1504e-06	0.000370966	-0.01
31.9835	0.000284722	2.56025e-05	0.000375941	-0.01
32.0468	0.000229774	-3.24081e-05	0.000384429	-0.01
32.1269	0.000269178	2.59922e-05	0.000370846	-0.01
32.1907	0.000257853	-1.35088e-05	0.000388712	-0.01
32.2553	0.000247785	9.719e-06	0.000379892	-0.01
32.319	0.000197243	-4.5735e-06	0.000383457	-0.01
32.383	0.000210683	-2.53773e-05	0.000386693	-0.01
32.4465	0.000198574	-1.18508e-05	0.00036683	-0.01
32.5268	0.000277339	-3.42918e-05	0.000577387	-0.01
32.5907	0.00024461	-6.05084e-05	0.000406073	-0.01
32.6555	0.000195215	1.05943e-05	0.000384167	-0.01
32.7194	5.2535e-05	1.20186e-05	0.000579804	-0.01
32.7834	5.30671e-05	8.972e-07	0.000773069	-0.01
32.8468	0.000228678	1.27368e-05	0.000779098	-0.01
32.9105	0.000212676	-2.60955e-05	0.000587431	-0.01
32.9909	0.000233104	-8.2127e-06	0.00058264	-0.01
33.0551	0.00025626	-2.3397e-06	0.000546766	-0.01
33.1191	0.000240725	-1.71009e-05	0.000771912	-0.01
33.1827	0.000271386	-3.69444e-05	0.00077801	-0.01
33.2467	0.00022669	4.49046e-05	0.000584777	-0.01
33.3102	0.000231962	1.58946e-05	0.000383976	-0.01
33.3747	0.000248208	8.9465e-06	0.000391262	-0.01
33.4553	0.000237038	5.10349e-05	0.000387002	-0.01
33.5191	3.11659e-05	1.29539e-05	0.000593574	-0.01
33.5828	0.000273972	-1.781e-07	0.000573914	-0.01
33.6462	0.000241626	-1.62806e-05	0.000570756	-0.01
33.7102	0.000251637	-1.59662e-05	0.000564886	-0.01
33.7749	0.000258166	3.26501e-05	0.000582729	-0.01
33.839	0.000231004	-1.55251e-05	0.000992425	-0.01
33.9193	3.50894e-05	3.8794e-06	0.000996031	-0.01
33.9829	0.000255104	3.80017e-05	0.000785049	-0.01
34.0469	0.000215997	9.5696e-06	0.000573694	-0.01
34.1108	0.000252503	2.48451e-05	0.000371078	-0.01
34.1746	0.000229088	-5.50581e-05	0.000178071	-0.01
34.2391	0.000232819	-5.30143e-05	0.000578276	-0.01
34.3192	0.000253003	-1.88264e-05	0.000994004	-0.01
34.3833	0.000256915	-1.65009e-05	0.00119294	-0.01
34.4468	0.000215545	-5.47243e-05	0.00140303	-0.01
34.5104	0.000212669	-4.33392e-05	0.00140774	-0.01
34.575	0.000216522	1.7241e-05	0.00139065	-0.01
34.6392	0.000261002	-1.48707e-05	0.00139012	-0.01
34.7031	0.000216531	-1.4892e-05	0.00117377	-0.01
34.7831	0.000235056	-1.49542e-05	0.00098428	-0.01
34.8469	0.000267679	2.96709e-05	0.000975578	-0.01
34.9101	0.000242249	3.82228e-05	0.00078519	-0.01
34.9747	0.000227296	-2.44818e-05	0.000795978	-0.01
35.0396	0.000253858	5.5228e-06	0.000582516	-0.01
35.103	0.000206313	-2.3851e-05	0.000774422	-0.01
35.1676	0.000208356	-1.23536e-05	0.000776923	-0.01
35.247	0.000253292	1.38023e-05	0.000782712	-0.01
35.3104	0.000251323	1.1588e-05	0.000768792	-0.01
35.3749	0.000233514	-3.32996e-05	0.000783473	-0.01
35.4392	0.000265952	-3.94784e-05	0.000781511	-0.01
35.503	0.000255157	1.60216e-05	0.000774788	-0.01
35.5665	0.000248223	4.9334e-06	0.000577033	-0.01
35.6467	0.000235176	3.97203e-05	0.000763502	-0.01
35.7101	0.000235725	3.3199e-06	0.000773914	-0.01
35.7749	0.000229992	-1.10818e-05	0.000767702	-0.01
35.8394	0.000216513	1.26764e-05	0.000568913	-0.01
35.9036	0.000226137	-2.45562e-05	0.000380225	-0.01
35.9679	-0.000474998	1.13253e-05	0.0005762	-0.01
36.0306	-2.63746e-05	7.8967e-06	0.000577013	-0.01
36.11	0.000229116	3.53066e-05	0.000589733	-0.01
36.1743	0.000221248	-1.69111e-05	0.000566337	-0.01
36.2386	1.36687e-05	3.3375e-06	0.00078194	-0.01
36.3034	0.000228557	-2.12016e-05	0.000786697	-0.01
36.3678	0.000273989	-1.17026e-05	0.000979945	-0.01
36.4307	0.000266248	1.98751e-05	0.000987714	-0.01
36.4946	0.000470411	2.37004e-05	0.000977176	-0.01
36.5749	0.000476859	-4.3503e-06	0.000978085	-0.01
36.6389	0.000223755	-0.000226614	0.000974992	-0.01
36.7034	0.000269144	2.09393e-05	0.000978807	-0.01
36.7678	0.000263991	2.80998e-05	0.000785548	-0.01
36.8312	0.000262273	-1.12145e-05	0.000569586	-0.01
36.8948	0.000240745	-3.32378e-05	0.0005869	-0.01
36.9589	0.000235798	-3.8986e-05	0.000792717	-0.01
37.0389	0.00024482	-1.02197e-05	0.00139751	-0.01
37.103	0.000252945	-4.06012e-05	0.00118764	-0.01
37.1678	0.000253963	-4.443e-07	0.00080846	-0.01
37.2306	0.000252392	6.6951e-06	0.000788683	-0.01
37.2952	0.000279226	2.92629e-05	0.000795191	-0.01
37.3586	0.000273127	1.92214e-05	0.00120192	-0.01
37.4387	0.000266084	-1.22718e-05	0.00161034	-0.01
37.5034	0.000294681	2.59644e-05	0.00160468	-0.01
37.5675	0.000245229	3.22843e-05	0.00140758	-0.01
37.6308	0.000273679	-4.28772e-05	0.00100351	-0.01
37.6948	0.000233128	5.2311e-06	0.00099023	-0.01
37.7589	0.000267554	-3.26147e-05	0.000787372	-0.01
37.8226	0.000486004	-1.39864e-05	0.000585097	-0.01
37.903	0.000261534	-5.8076e-06	0.000376405	-0.01
37.9674	0.000268046	-2.13135e-05	0.00039024	-0.01
38.0306	0.000269329	-0.000207965	0.00039512	-0.01
38.095	0.000449647	-3.4828e-06	0.000396188	-0.01
38.1585	0.000452481	-2.91376e-05	0.000371215	-0.01
38.2226	0.000274023	-4.9249e-06	0.000354417	-0.01
38.2874	0.000240635	-1.80767e-05	0.000381172	-0.01
38.3673	0.000208113	-1.5541e-05	0.000371531	-0.01
38.4308	-3.59409e-05	2.6946e-06	0.000358868	-0.01
38.4949	-0.000235773	1.9894e-05	0.000367188	-0.01
38.5586	0.000252946	-2.6094e-05	0.000359624	-0.01
38.6228	0.00021556	-1.33818e-05	0.000389419	-0.01
38.6865	0.000463746	1.99621e-05	0.000586181	-0.01
38.751	0.000233375	-1.04119e-05	0.000559388	-0.01
38.8308	0.000252168	6.7367e-06	0.00060194	-0.01
38.895	0.000281345	-1.78753e-05	0.000574362	-0.01
38.9586	0.000278452	6.4801e-06	0.000565827	-0.01
39.0224	0.000474026	7.1587e-06	0.000587385	-0.01
39.0868	0.000503914	-1.1242e-05	0.000581369	-0.01
39.1507	0.000472743	-4.05948e-05	0.000560602	-0.01
39.2309	0.000479974	-7.7237e-06	0.000597996	-0.01
39.2948	0.000488927	-1.55037e-05	0.000572101	-0.01
39.3586	0.000471317	-4.3741e-06	0.000575889	-0.01
39.4226	0.000463019	5.21398e-05	0.000583177	-0.01
39.487	0.000475697	3.63044e-05	0.000555659	-0.01
39.5509	0.000502056	4.15035e-05	0.000363337	-0.01
39.616	0.000502355	3.5697e-06	0.000375926	-0.01
39.6954	0.000491032	6.6787e-06	0.00056882	-0.01
39.7586	0.0002666	-1.32406e-05	0.000381125	-0.01
39.8227	0.000480094	-2.186e-05	0.000377671	-0.01
39.8867	0.000505312	2.41934e-05	0.000376983	-0.01
39.9509	0.000497546	-1.9163e-05	0.00056675	-0.01
40.0155	0.00071027	-5.142e-06	0.000786933	-0.01
40.079	0.000472171	-1.39481e-05	0.00100028	-0.01
40.1591	0.000471473	-8.5374e-06	0.00121455	-0.01
40.2224	0.000475764	0.000231881	0.0011992	-0.01
40.2867	0.000271953	5.9977e-05	0.000768546	-0.01
40.3509	0.000249457	1.65877e-05	0.000366056	-0.01
40.4153	0.00027141	3.06322e-05	0.000363588	-0.01
40.4792	2.40078e-05	4.57568e-05	0.00058039	-0.01
40.5591	-0.000455763	-1.897e-06	0.0011868	-0.01
40.6224	-0.000239311	3.75966e-05	0.00159004	-0.01
40.6869	0.000250733	-2.2532e-06	0.00159907	-0.01
40.7508	0.000255455	-2.13442e-05	0.00139396	-0.01
40.8153	0.000250122	-3.32744e-05	0.00140264	0.01
40.8798	1.73569e-05	5.96224e-05	0.00119219	0.01
40.9428	-0.000877785	-1.44501e-05	0.000968293	0.01
41.0225	-0.0019795	-2.28345e-05	0.000750475	0.01
41.0866	-0.00397635	-6.9812e-06	0.000605211	0.01
41.151	-0.00614185	1.43853e-05	0.000585548	-0.01
41.2152	-0.00539223	4.3594e-06	0.000585942	-0.01
41.2796	-0.00416418	2.40942e-05	0.000566521	-0.01
41.3431	-0.00342129	1.65674e-05	0.000584887	-0.01
41.4069	-0.00297467	1.0377e-06	0.000600094	-0.01
41.4863	-0.00247569	-1.50087e-05	0.000574835	-0.01
41.551	-0.00221254	-4.72019e-05	0.000579783	-0.01
41.6152	-0.00217537	3.6626e-06	0.000593608	-0.01
41.68	-0.00224019	2.35631e-05	0.000787928	-0.01
41.7429	-0.00217642	-2.57499e-05	0.000589461	-0.01
41.807	-0.00174235	3.04192e-05	0.000601867	-0.01
41.8703	-0.00168973	-1.60575e-05	0.000592251	-0.01
41.9506	-0.00170665	-2.20982e-05	0.000770188	-0.01
42.0152	-0.00173305	-3.74038e-05	0.000591583	-0.01
42.08	-0.00167517	9.9648e-06	0.000582781	-0.01
42.1428	-0.00147676	-1.43181e-05	0.000585033	-0.01
42.207	-0.00124635	-1.28147e-05	0.000574368	-0.01
42.2704	-0.00126186	4.2231e-05	0.000563002	-0.01
42.3506	-0.00122398	6.7098e-05	0.000596426	-0.01
42.4154	-0.00123739	7.345e-07	0.00057859	-0.01
42.4799	-0.0012035	1.4738e-05	0.00057813	-0.01
42.5429	-0.00117567	1.2371e-05	0.000582179	-0.01
42.6067	-0.00100654	2.2721e-06	0.000554544	-0.01
42.6699	-0.000992702	-2.33757e-05	0.00056361	-0.01
42.7347	-0.000966308		0.000585706	-0.01
42.8148	-0.000968769		0.000567212	-0.01
42.88	-0.000944193		0.0005732	-0.01
42.943	-0.000956327		0.000767539	-0.01
43.0071	-0.000939651	0.000156065	0.000796549	-0.01
43.0701	-0.00095591	0.000259555	0.000787627	-0.01
43.135	-0.000964499	0.000287758	0.00097797	-0.01
43.1989	-0.000958024	0.000254	0.001388	-0.01
43.2796	-0.00096495	0.000284582	0.00138834	-0.01
43.343	-0.000965508	0.00023799	0.00140627	-0.01
43.4069	-0.000967789	0.000289028	0.000992397	-0.01
43.4704	-0.000950307	0.000264818	0.000556028	-0.01
43.5342	-0.000973026	0.000502689	0.000796684	-0.01
43.5993	-0.000949255	0.000263718	0.00101043	-0.01
43.6632	-0.000924705	0.000286714	0.00159648	-0.01
43.7437	-0.000950954	0.000259521	0.00140525	-0.01
43.807	-0.000762109	0.00025562	0.00141289	-0.01
43.8701	-0.000745753	0.000268716	0.00119598	-0.01
43.935	-0.000747176	0.000234716	0.0012036	-0.01
43.999	-0.000755007	0.000248765	0.00118658	-0.01
44.0632	-0.000745928	0.00023933	0.000793772	-0.01
44.1434	-0.000770216	0.000230477	0.000384656	-0.01
44.2069	-0.00073247	0.000252873	0.000370096	-0.01
44.2702	-0.000740416	0.000230329	0.000382055	-0.01
44.3346	-0.000726412	0.000291691	0.000380783	-0.01
44.3986	-0.000747006	0.00027152	0.000564624	-0.01
44.4631	-0.000754968	0.000253694	0.000388989	-0.01
44.528	-0.000712327	0.000297468	0.000392232	-0.01
44.6069	-0.000726113	0.000266541	0.000368968	-0.01
44.6699	-0.000962399	0.000263977	0.000386978	-0.01
44.7343	-0.000752914	0.000483698	0.000392971	-0.01
44.7987	-0.000717601	0.000275499	0.00037961	-0.01
44.8634	-0.000709263	0.000272876	0.000565251	-0.01
44.9282	-0.000737195	0.000279224	0.000566368	-0.01
44.9904	-0.000741875	0.000490296	0.000585363	-0.01
45.0703	-0.00075801	0.000315637	0.000589134	-0.01
45.1348	-0.000720934	0.000234789	0.000580307	-0.01
45.1988	-0.000748507	0.000510621	0.000578561	-0.01
45.2631	-0.000733595	0.000463921	0.000562885	-0.01
45.3275	-0.000725425	0.000500415	0.000567653	-0.01
45.3906	-0.000745579	0.000479779	0.000564738	-0.01
45.4701	-0.00049974	0.00044491	0.000386697	-0.01
45.5349	-0.000698664	0.000254372	0.000371476	-0.01
45.5986	-0.000731041	0.000254271	0.000360884	-0.01
45.6634	-0.000709829	0.000503927	0.000349118	-0.01
45.728	-0.000950746	0.000269742	0.000364185	-0.01
45.7907	-0.000740002	0.000526084	0.000393407	-0.01
45.8547	-0.000726137	0.00050717	0.000375537	-0.01
45.9348	-0.000249075	0.000304102	0.000384104	0.01
45.9984	-0.00129093	0.000276898	0.000369154	0.01
46.063	-0.00156636	0.000273198	0.000570381	0.01
46.1274	-0.00232379	0.000230218	0.000394542	0.01
46.1906	-0.00418293	0.000234505	0.000793656	0.01
46.255	-0.00566448	0.000495941	0.000997844	-0.01
46.3188	-0.00516015	0.000282088	0.00139102	-0.01
46.3989	-0.00415681	0.000297639	0.00100006	-0.01
46.4632	-0.00369688	0.00027062	0.000992978	-0.01
46.5272	-0.00297561	0.000287766	0.00077823	-0.01
46.5909	-0.00290147	0.000271949	0.000999682	-0.01
46.6549	-0.0024892	0.000281737	0.00099004	-0.01
46.7186	-0.0024169	0.000280584	0.00140558	-0.01
46.7822	-0.0021755	0.000268863	0.00161724	-0.01
46.863	-0.00219886	0.000271687	0.00158596	-0.01
46.9271	-0.00199288	0.000237921	0.0011914	-0.01
46.991	-0.00220569	0.000496273	0.000982866	-0.01
47.0548	-0.0021729	0.000492146	0.000982033	-0.01
47.1187	-0.0014511	0.00049434	0.000785941	-0.01
47.1826	-0.00118246	0.000483682	0.000588367	-0.01
47.2628	-0.00124856	0.00050407	0.000584423	-0.01
47.3274	-0.00143531	0.000495533	0.00058041	-0.01
47.3912	-0.00144302	0.000294249	0.000590864	-0.01
47.4548	-0.00124741	0.000481477	0.00076999	-0.01
47.5188	-0.00122938	0.000505437	0.000563921	-0.01
47.5824	-0.000996035	0.000467365	0.000566976	-0.01
47.6468	-0.000758127	0.000525933	0.000559796	-0.01
47.7271	-0.000984711	0.000477031	0.000594646	-0.01
47.7908	-0.00124293	0.000472898	0.000570533	-0.01
47.8549	-0.00119289	0.000311359	0.000571073	-0.01
47.919	-0.00119548	0.000440771	0.000594419	-0.01
47.983	-0.00100813	0.000440771	0.000585815	-0.01
48.0467	-0.00100903	0.000376065	0.000562948	-0.01
48.1108	-0.00119566	0.000634888	0.000568983	-0.01
48.1911	-0.000967779	0.000512631	0.000561363	-0.01
48.2548	-0.000964978	0.000488848	0.000554511	-0.01
48.3187	-0.000723456	0.000502315	0.00055993	-0.01
48.3823	-0.000761907	0.000517653	0.000585469	-0.01
48.4467	-0.000755835	0.000504988	0.000384496	-0.01
48.5106	-0.000743707	0.00050738	0.000370554	-0.01
48.5753	-0.000518537	0.000505369	0.000381454	-0.01
48.6548	-0.000711663	0.000509202	0.000397084	-0.01
48.719	-0.000714079	0.00049478	0.0003936	-0.01
48.7826	-0.000719618	0.000526348	0.000387434	-0.01
48.8471	-0.000704636	0.000511452	0.000362753	-0.01
48.9109	-0.000712377	0.000270441	0.000369632	-0.01
48.975	-0.000694222	0.000266644	0.000368856	-0.01
49.0549	-0.000754148	0.000289721	0.000381191	-0.01
49.119	-0.000703432	0.000499926	0.000567553	-0.01
49.1825	-0.0007179	0.000491727	0.000560558	-0.01
49.2467	-0.000717547	0.000297075	0.000379018	-0.01
49.311	-0.00071729	0.000501307	0.000788103	-0.01
49.3754	-0.000698958	0.000511601	0.000991476	-0.01
49.4396	-0.000748326	0.000493828	0.00118776	-0.01
49.5189	-0.000722846	0.000276482	0.000799189	-0.01
49.5825	-0.000720568	0.000292209	0.000393252	-0.01
49.6469	-0.00075716	0.000505767	0.000386125	-0.01
49.7113	-0.000754348	0.000500152	0.000775275	-0.01
49.7754	-0.00075739	0.000509798	0.0013893	-0.01
49.8392	-0.000735486	0.00028601	0.00161117	-0.01
49.9031	-0.000705203	0.000276759	0.00140625	-0.01
49.9823	-0.00071115	0.000289805	0.0011998	-0.01
50.0469	-0.000720477	0.000274775	0.000794672	-0.01
50.1106	-0.000515706	0.000269968	0.000577793	-0.01
50.1752	-0.000512118	0.000244529	0.000366863	-0.01
50.2398	-0.000700446	0.000273674	0.000376163	-0.01
50.3027	-0.000733835	0.000267111	0.000367308	-0.01
50.3828	-0.000720681	0.00026852	0.000389172	-0.01
50.4469	-0.000706208	0.000281669	0.000361106	-0.01
50.5107	-0.000691531	0.000293222	0.000563729	-0.01
50.5756	-0.000770655	0.000266223	0.000372347	-0.01
50.6399	-0.000742197	0.000253791	0.000169648	-0.01
50.7028	-0.000719603	0.000265351	0.000369685	-0.01
50.7667	-0.000740284	0.000273143	0.000351903	-0.01
50.8465	-0.000513542	0.000511029	0.000362026	-0.01
50.9106	-0.000689881	0.000488854	0.000373507	-0.01
50.9751	-0.000514142	0.000270519	0.000560837	-0.01
51.0399	-0.00024947	0.000252486	0.000559714	0.01
51.1029	-0.00147083	0.000256297	0.000562468	0.01
51.167	-0.00196875	0.000298639	0.000568852	0.01
51.2305	-0.00321237	0.000243553	0.000564023	0.01
51.3105	-0.00517057	0.000290387	0.000580589	0.01
51.3752	-0.00564069	0.000267032	0.000578521	-0.01
51.4395	-0.00515864	0.000260533	0.000575155	-0.01
51.5031	-0.00466486	0.000264012	0.000571717	-0.01
51.5671	-0.00368141	0.000300834	0.000382331	-0.01
51.6305	-0.00319983	0.000283276	0.000567611	-0.01
51.6947	-0.00295575	0.000271831	0.000373563	-0.01
51.7749	-0.00294695	0.000279134	0.0005654	-0.01
51.8395	-0.00271533	0.000235823	0.000581018	-0.01
51.9031	-0.00242798	0.00027311	0.000592938	-0.01
51.9671	-0.00196905	0.000287101	0.000577722	-0.01
52.0306	-0.0019656	0.000240319	0.000583663	-0.01
52.0942	-0.00217482	0.000254362	0.000589011	-0.01
52.1748	-0.00171727	0.000275885	0.000559769	-0.01
52.2394	-0.00148692	0.000251537	0.000562892	-0.01
52.3032	-0.00172089	0.000239527	0.00055972	-0.01
52.3674	-0.00190156	0.000259283	0.000587108	-0.01
52.4306	-0.00150057	0.000232893	0.000587594	-0.01
52.4944	-0.00149139	0.000288134	0.000787319	-0.01
52.5588	-0.0014851	0.000270715	0.000972928	-0.01
52.6391	-0.00147812	0.000280659	0.00100235	-0.01
52.703	-0.00150006	0.000285412	0.000379045	-0.01
52.7667	-0.0014509	0.000258093	0.000364211	-0.01
52.8306	-0.00145823	0.000286826	0.000568907	-0.01
52.8944	-0.00149687	0.000306733	0.00119218	-0.01
52.9588	-0.0014949	0.000311359	0.00161202	-0.01
53.0235	-0.00144866	0.000246653	0.00159722	-0.01
53.1031	-0.00124822	0.000311359	0.00119223	-0.01
53.1661	-0.00124418	0.000311359	0.00099116	-0.01
53.2299	-0.00123705	0.000311359	0.000796436	-0.01
53.2947	-0.00121636	1.49369e-05	0.000765218	-0.01
53.3583	-0.00145649	0.000255165	0.00057941	-0.01
53.4231	-0.0014741	0.000239727	0.000356229	-0.01
53.4874	-0.00145116	0.00025726	0.000179785	-0.01
53.5667	-0.00145952	0.000278466	0.000155695	-0.01
53.6305	-0.00124805	0.000271176	3.63661e-05	-0.01
53.6947	-0.00125456	0.000279837	4.68708e-05	-0.01
53.7583	-0.00100068	0.000254984	2.99731e-05	-0.01
53.8232	-0.00119436	0.000259276	4.19434e-05	-0.01
53.8871	-0.00117484	0.000257067	5.24291e-05	-0.01
53.9668	-0.00120325	0.000237554	4.84003e-05	-0.01
54.0305	-0.00122654	0.000226955	2.80671e-05	-0.01
54.0943	-0.00121703	0.000257776	0.000232274	-0.01
54.1586	-0.0012009	0.000253774	3.4778e-05	-0.01
54.223	-0.00122061	0.000233791	0.000153176	-0.01
54.2875	-0.00122274	0.000239111	4.49702e-05	-0.01
54.3509	-0.00100826	0.000205144	4.34642e-05	-0.01
54.4307	-0.00101395	0.000267384	3.46618e-05	-0.01
54.4946	-0.00121926	0.000254428	0.000160162	-0.01
54.5591	-0.00122423	0.000245291	2.57632e-05	-0.01
54.6232	-0.0012395	0.000285571	5.85658e-05	-0.01
54.6868	-0.00121375	0.000291858	6.05646e-05	-0.01
54.7504	-0.00118714	0.000279094	5.36027e-05	-0.01
54.8148	-0.0011988	0.000260166	5.27586e-05	-0.01
54.8944	-0.00121026	0.000247541	0.000147451	-0.01
54.9583	-0.00120344	0.000279884	0.00016205	-0.01
55.023	-0.000985624	2.3392e-05	0.000150082	-0.01
55.087	-0.0012049	0.000231417	3.25196e-05	-0.01
55.1511	-0.0010169	0.000255218	2.02507e-05	-0.01
55.215	-0.00100926	0.000253897	2.9126e-05	-0.01
55.2945	-0.00119852	0.000294699	0.000166393	-0.01
55.3586	-0.00120638	0.000231827	2.18696e-05	-0.01
55.4227	-0.00121629	0.000223046	4.96259e-05	-0.01
55.4869	-0.00121505	0.000255632	0.000172309	-0.01
55.5519	-0.00119749	0.000253057	0.000769273	-0.01
55.6148	-0.00124453	0.000229179	0.000793076	-0.01
55.6787	-0.0011913	0.000298182	0.000988546	-0.01
55.7589	-0.00122561	0.000269623	0.00121146	-0.01
55.8224	-0.00121043	0.000251678	0.000994668	-0.01
55.8872	-0.00122074	0.000269703	0.00139632	-0.01
55.9513	-0.00119444	0.000258819	0.00120135	-0.01
56.015	-0.0012137	0.00026331	0.00180165	-0.01
56.0787	-0.00120701	0.000245735	0.00160186	0.01
56.1432	-0.00129093	0.000269302	0.00141112	0.01
56.2228	-0.0019795	0.000256087	0.000996184	0.01
56.2873	-0.00225493	0.000280499	0.000784217	0.01
56.3513	-0.00259921	0.000253511	0.000597424	0.01
56.4151	-0.00368644	0.000290816	0.000572955	0.01
56.479	-0.00466493	0.00025519	0.000369315	-0.01
56.5424	-0.00370936	0.000274607	0.000359164	-0.01
56.6067	-0.00445835	0.000266113	0.000152916	-0.01
56.6871	-0.00321432	0.000263562	0.00014844	-0.01
56.7514	-0.00274551	0.00024041	0.000152623	-0.01
56.8151	-0.0026984	0.000221145	0.000143672	-0.01
56.8793	-0.00246424	0.000246305	0.000146552	-0.01
56.9423	-0.00246913	0.000305518	1.80256e-05	-0.01
57.0068	-0.00244666	0.000244588	0.000147618	-0.01
57.0869	-0.00243765	0.0002428	0.00014282	-0.01
57.151	-0.00264495	0.000232209	0.000166958	-0.01
57.2143	-0.00222334	0.000240374	0.000185596	-0.01
57.2793	-0.00219462	0.000239588	0.000183811	-0.01
57.3428	-0.00199584	0.000296895	0.000182123	-0.01
57.4064	-0.0021869	0.000292402	0.000373821	-0.01
57.4711	-0.00197843	0.000238644	0.000562706	-0.01
57.5506	-0.00172756	0.000256369	0.000570605	-0.01
57.6151	-0.00170545	0.000270785	0.000569568	-0.01
57.6791	-0.00169479	0.000228846	0.000586009	-0.01
57.7425	-0.00170325	0.00024513	0.00056688	-0.01
57.8067	-0.00148467	0.000498038	0.000573429	-0.01
57.8712	-0.00146022	0.000253158	0.000573823	-0.01
57.9353	-0.00148154	0.000270096	0.000375732	-0.01
58.0158	-0.00146885	0.000267757	0.000376949	-0.01
58.079	-0.00144872	0.000311359	0.000379384	-0.01
58.1424	-0.00146422	5.25351e-05	0.000181815	-0.01
58.2068	-0.00144028	5.25351e-05	0.000172379	-0.01
58.2704	-0.00143572	-7.68767e-05	0.00038451	-0.01
58.3354	-0.00143151	0.000246653	0.000368175	-0.01
58.3999	-0.00146154	0.000252249	0.000165184	-0.01
58.4791	-0.00144041	0.000500634	0.000185466	-0.01
58.5428	-0.00149203	0.000492359	0.000369772	-0.01
58.6064	-0.00146363	0.000272989	0.00058141	-0.01
58.6706	-0.00145622	0.000261549	0.00098827	-0.01
58.7351	-0.00144992	0.000265394	0.0010052	-0.01
58.7998	-0.00148348	0.000486759	0.00139558	-0.01
58.8789	-0.00148659	0.000298756	0.00120446	-0.01
58.9424	-0.00148874	0.000294961	0.00120352	-0.01
59.0065	-0.00146013	0.000256896	0.000587738	-0.01
59.0705	-0.00142514	0.00027895	0.000570139	-0.01
59.1355	-0.00148294	0.000261818	0.000581256	-0.01
59.1996	-0.00145849	0.000250997	0.00140172	-0.01
59.2632	-0.00125244	0.000264355	0.0016174	-0.01
59.3432	-0.00125213	0.000291407	0.00161888	-0.01
59.4068	-0.00122061	0.000247572	0.0011906	-0.01
59.4707	-0.00121506	0.000308574	0.000991368	-0.01
59.536	-0.00123675	0.000309677	0.000769259	-0.01
59.5994	-0.00123782	0.000279724	0.000581579	-0.01
59.663	-0.00124661	0.000252618	0.000372028	-0.01
59.7268	-0.001222	0.000237735	0.000368266	-0.01
59.8063	-0.00122609	0.000306582	0.000174289	-0.01
59.8705	-0.00122867	0.000297127	0.000168835	-0.01
59.9352	-0.00126309	0.000259917	0.000366007	-0.01
59.9995	-0.00123184	0.000274953	0.000374256	-0.01
60.0633	-0.00127881	0.000255455	0.000374307	-0.01
60.127	-0.00121995	0.000277301	0.0001725	-0.01
60.1905	-0.00125296	0.000275615	0.000181196	-0.01
60.2705	-0.00124737	0.00028683	0.000191324	-0.01
60.3352	-0.00121674	0.000280452	0.000566356	-0.01
60.3995	-0.00124141	0.00025924	0.000361871	-0.01
60.4634	-0.00124128	0.000298712	0.000385643	-0.01
60.5266	-0.00125318	0.000263133	0.000390209	-0.01
60.5904	-0.00121234	0.00024694	0.000389503	-0.01
60.6704	-0.00121968	0.000264323	0.000358274	-0.01
60.7352	-0.001246	0.000278205	0.000380521	-0.01
60.7992	-0.0012539	0.000221923	0.000358499	-0.01
60.8634	-0.00123141	0.00024854	0.000354395	-0.01
60.927	-0.00124294	0.000286292	0.000355362	-0.01
60.9905	-0.00123911	0.000246906	0.000365256	-0.01
61.0544	-0.00148738	0.000232782	0.000394516	-0.01
61.1352	-0.00146345	0.000260002	0.000369721	-0.01
61.1991	-0.00145218	5.35208e-05	0.000360731	0.01
61.2641	-0.00163521	4.5696e-06	0.000562266	0.01
61.3269	-0.00211721	0.000222115	0.000564967	0.01
61.3906	-0.00253036	0.000267833	0.000563418	0.01
61.4548	-0.00266807	0.000282704	0.000578784	0.01
61.5186	-0.00576664	0.000227393	0.00055658	0.01
61.5993	-0.00528464	0.000216741	0.000556494	-0.01
61.6639	-0.00420222	0.000243856	0.000556028	-0.01
61.7268	-0.00390147	0.000259145	0.000570596	-0.01
61.7905	-0.00339671	0.000250755	0.000763453	-0.01
61.8548	-0.00295896	0.00026384	0.000381091	-0.01
61.9186	-0.00298545	0.000240618	0.000590917	-0.01
61.999	-0.00297533	0.000230149	0.000572418	-0.01
62.0641	-0.00199313	0.000277056	0.000571961	-0.01
62.1269	-0.00147214	0.000273139	0.000586287	-0.01
62.1905	-0.00145515	0.000280319	0.000773623	-0.01
62.2542	-0.00196011	0.000239378	0.000772426	-0.01
62.3188	-0.00196736	0.00026637	0.000773612	-0.01
62.3831	-0.00197231	0.000276222	0.000778679	-0.01
62.4636	-0.00193789	0.000233805	0.000586622	-0.01
62.527	-0.00190839	0.000277373	0.000579494	-0.01
62.5905	-0.00191858	0.000264047	0.000589485	-0.01
62.6547	-0.0019456	0.00022063	0.000580989	-0.01
62.719	-0.001474	0.000261425	0.000779138	-0.01
62.7832	-0.00168829	0.000290931	0.000975294	-0.01
62.8474	-0.00168575	0.00029207	0.000778314	-0.01
62.9272	-0.00148309	0.00027955	0.00077195	-0.01
62.9904	-0.00147611	0.000297084	0.000764993	-0.01
63.0549	-0.00146367	0.00030566	0.000781436	-0.01
63.118	-0.00148795	0.000509282	0.000773926	-0.01
63.1833	-0.00145556	0.000311359	0.000806902	-0.01
63.2471	-0.00145012	0.000311359	0.00077672	-0.01
63.3114	-0.00145177	0.000440771	0.000601018	-0.01
63.3904	-0.00146864	0.000505477	0.000598093	-0.01
63.4546	-0.00146318	0.000440771	0.000770349	-0.01
63.5188	-0.00124931	0.000265409	0.000784384	-0.01
63.5832	-0.00144998	0.000272447	0.000588155	-0.01
63.647	-0.00144752	0.000268893	0.000773013	-0.01
63.712	-0.00124409	0.000257934	0.000785791	-0.01
63.7905	-0.00123488	0.000267288	0.00077416	-0.01
63.8548	-0.0012426	0.000269344	0.000572576	-0.01
63.9187	-0.00123557	0.000275581	0.000591759	-0.01
63.9825	-0.00122504	0.000257819	0.000591824	-0.01
64.0471	-0.00125433	0.000261101	0.000610006	-0.01
64.1114	-0.00120725	0.000269761	0.000576806	-0.01
64.175	-0.00123068	0.000293816	0.000596093	-0.01
64.2544	-0.00122512	0.000281436	0.000770944	-0.01
64.3188	-0.00120597	0.000281405	0.000779783	-0.01
64.3823	-0.00119297	0.000245861	0.000798061	-0.01
64.4474	-0.00147595	0.000292821	0.000790846	-0.01
64.5116	-0.00123029	0.000254796	0.000783802	-0.01
64.5754	-0.00121407	0.000308934	0.000785694	-0.01
64.6392	-0.00122461	0.000264184	0.00077959	-0.01
64.7189	-0.00119939	0.000295037	0.000589716	-0.01
64.7828	-0.00100965	0.000258849	0.000596512	-0.01
64.8471	-0.00118278	0.000249575	0.000770648	-0.01
64.9106	-0.00119056	0.000256514	0.000773493	-0.01
64.9751	-0.00120327	0.000247193	0.000578168	-0.01
65.0387	-0.00122122	0.000300285	0.000594791	-0.01
65.1029	-0.00119063	0.000260478	0.000591788	-0.01
65.1824	-0.00123208	0.000239731	0.000571994	-0.01
65.2473	-0.00123251	0.000264719	0.000573063	-0.01
65.3114	-0.0012214	0.000273561	0.000788579	-0.01
65.3753	-0.00119431	0.000234443	0.000778723	-0.01
65.4388	-0.00121634	0.000236679	0.000762206	-0.01
65.503	-0.00123612	0.000253556	0.000769596	-0.01
65.5823	-0.00123862	0.000287712	0.000594578	-0.01
65.6471	-0.00121047	0.0002811	0.000589956	-0.01
65.7113	-0.000992844	0.000237054	0.000588491	-0.01
65.7755	-0.00121068	0.00025319	0.000771516	-0.01
65.8388	-0.00120635	0.000270572	0.000764667	-0.01
65.9029	-0.00124541	0.000270648	0.000596648	-0.01
65.9661	-0.00124652	0.000265848	0.000579974	-0.01
66.0472	-0.00124982	0.000271341	0.000568192	-0.01
66.1111	-0.00120258	0.000244924	0.000565593	-0.01
66.1752	-0.00121565	0.000268118	0.000597693	-0.01
66.2389	-0.0012207	0.000275824	0.000761634	-0.01
66.3033	-0.000989738	0.000295246	0.000770002	0.01
66.3667	-0.00163521	0.000280053	0.000588543	0.01
66.4306	-0.00218607	0.000272876	0.000570349	0.01
66.5108	-0.00266807	0.000286934	0.000586223	0.01
66.5754	-0.0034255	0.000243425	0.000587409	0.01
66.6392	-0.00514693	5.3102e-05	0.000571807	0.01
66.7029	-0.00461829	0.000188239	0.000567386	-0.01
66.7664	-0.0044323	0.000240854	0.000592281	-0.01
66.831	-0.0041589	0.000283639	0.000558208	-0.01
66.9114	-0.00389442	0.000251908	0.000383263	-0.01
66.9754	-0.00346166	0.000274887	0.000574512	-0.01
67.0392	-0.00295447	0.000304794	0.000563259	-0.01
67.1031	-0.0029376	0.000241159	0.000571036	-0.01
67.1665	-0.00273352	0.000272313	0.000570052	-0.01
67.2302	-0.00272509	0.000214984	0.000773153	-0.01
67.2954	-0.00291551	0.000235211	0.000784658	-0.01
67.3755	-0.0029342	0.000249927	0.000978262	-0.01
67.4387	-0.00269501	0.000238422	0.000997024	-0.01
67.5029	-0.0024555	0.000230704	0.000971306	-0.01
67.5666	-0.00243384	0.00026378	0.00118235	-0.01
67.6307	-0.00222198	0.000294497	0.00100051	-0.01
67.6952	-0.0019448	0.00030609	0.000987555	-0.01
67.7592	-0.00195606	0.00025766	0.000796498	-0.01
67.8395	-0.00194691	0.000288196	0.00077414	-0.01
67.9033	-0.0021745	0.000271764	0.00096593	-0.01
67.9667	-0.00196683	0.000231506	0.000792697	-0.01
68.0303	-0.00194565	0.000232245	0.000792429	-0.01
68.0947	-0.00193682	0.000280701	0.000803943	-0.01
68.1593	-0.00191045	0.000253971	0.000803624	-0.01
68.2234	-0.0019543	0.000524575	0.000975524	-0.01
68.3031	-0.00172553	0.000181947	0.000804791	-0.01
68.3668	-0.00174393	0.000117241	0.000988443	-0.01
68.4304	-0.00172177	0.000246653	0.00100195	-0.01
68.4954	-0.00176353	0.000246653	0.00100157	-0.01
68.5594	-0.00172724	0.000275706	0.001006	-0.01
68.6233	-0.00167468	0.000263943	0.000808915	-0.01
68.7033	-0.00171395	0.000240593	0.000798691	-0.01
68.7666	-0.00148393	0.0002965	0.000793158	-0.01
68.8304	-0.00166575	0.000234044	0.000989191	-0.01
68.8948	-0.00167251	0.00027608	0.000977666	-0.01
68.9593	-0.00169503	0.000297486	0.000765627	-0.01
69.0236	-0.00171281	0.000282518	0.000786895	-0.01
69.087	-0.00169686	0.000247057	0.000766163	-0.01
69.1664	-0.00170204	0.000254918	0.000772974	-0.01
69.2305	-0.00172174	0.000296731	0.000985528	-0.01
69.295	-0.00171457	0.00027559	0.000971993	-0.01
69.3594	-0.00165689	0.000226203	0.000794163	-0.01
69.4237	-0.00148111	0.000217541	0.00077852	-0.01
69.4869	-0.00169418	0.000256156	0.000774967	-0.01
69.5505	-0.0014957	0.000258538	0.000793326	-0.01
69.6304	-0.00169933	0.000230094	0.000766332	-0.01
69.6946	-0.00170986	0.000214432	0.000782869	-0.01
69.7594	-0.00170989	0.000271584	0.000589604	-0.01
69.8241	-0.00171137	0.000242073	0.000776127	-0.01
69.8869	-0.00147276	0.000239153	0.000585487	-0.01
69.9501	-0.00167855	0.000263142	0.000766275	-0.01
70.0151	-0.00170363	0.000258423	0.000776642	-0.01
70.0946	-0.0016711	0.000281986	0.000774054	-0.01
70.1592	-0.00166925	0.00026745	0.000787644	-0.01
70.2237	-0.00169221	0.000251103	0.000793307	-0.01
70.287	-0.00166519	0.000307253	0.000780687	-0.01
70.3504	-0.00168678	0.000252474	0.00076821	-0.01
70.4148	-0.00171067	0.000254525	0.00059947	-0.01
70.495	-0.00167958	0.000264518	0.000595836	-0.01
70.5592	-0.00169889	0.00027199	0.000565603	-0.01
70.6239	-0.00172006	0.00026705	0.000589882	-0.01
70.687	-0.00169265	0.000293985	0.000603906	-0.01
70.7505	-0.00167979	0.000273351	0.000767176	-0.01
70.8149	-0.00168692	0.000261441	0.000776519	-0.01
70.8789	-0.00169978	0.000273465	0.000767081	-0.01
70.9589	-0.00171034	0.000247936	0.000583848	-0.01
71.0233	-0.00171879	0.000275503	0.000765942	-0.01
71.0871	-0.00172155	0.000262427	0.000597776	-0.01
71.1501	-0.00171408	0.000273785	0.000575414	-0.01
71.2148	-0.00168482	0.000216016	0.000585589	-0.01
71.2785	-0.00171412	0.000259778	0.000591589	-0.01
71.3431	-0.00172107	0.000233647	0.000388657	-0.01
71.4235	-0.00145594	0.000259433	0.000575232	0.01
71.4872	-0.00259921	0.000252564	0.000588959	0.01
71.5507	-0.00335664	0.000246838	0.00058994	0.01
71.6157	-0.00404521	0.000240028	0.000575577	0.01
71.6785	-0.00500921	0.000252495	0.000562118	0.01
71.7424	-0.00414966	0.000251115	0.000576426	-0.01
71.8231	-0.00393605	0.000289255	0.000385509	-0.01
71.887	-0.0038886	0.000288452	0.00057696	-0.01
71.9505	-0.00341196	0.000272415	0.000769507	-0.01
72.0148	-0.00296437	0.000283056	0.000768547	-0.01
72.0788	-0.0026902	0.000271646	0.000787215	-0.01
72.1428	-0.00266781	0.000268823	0.00077889	-0.01
72.2071	-0.00292365	0.00023349	0.000584072	-0.01
72.287	-0.00294627	0.000231362	0.00058491	-0.01
72.3506	-0.00264984	0.000229436	0.000766254	-0.01
72.4151	-0.00245908	0.000256724	0.000591357	-0.01
72.478	-0.00245966	0.000255953	0.000592946	-0.01
72.5426	-0.00223312	0.000252753	0.000580041	-0.01
72.6071	-0.00221335	0.000261404	0.000596969	-0.01
72.6713	-0.00221073	0.000265475	0.000576189	-0.01
72.7505	-0.00219618	0.000261818	0.000402877	-0.01
72.8147	-0.00218241	0.000278308	0.000394697	-0.01
72.8787	-0.00215807	0.000253618	0.00039634	-0.01
72.9422	-0.00196891	0.000265238	0.000581081	-0.01
73.0072	-0.00198064	0.000245346	0.000560758	-0.01
73.0714	-0.0019631	0.000249003	0.00076852	-0.01
73.135	-0.00195261	0.000236972	0.000582503	-0.01
73.2148	-0.00195209	0.000234682	0.000571168	-0.01
73.2788	-0.00194174	0.000254799	0.000590738	-0.01
73.3428	-0.00195796	0.000181947	0.000557141	-0.01
73.4071	-0.00193816	0.000246653	0.000775358	-0.01
73.471	-0.00198569	0.000311359	0.000767191	-0.01
73.5355	-0.00193356	0.000181947	0.00101164	-0.01
73.615	-0.00195655	0.000181947	0.00120602	-0.01
73.6783	-0.00195832	0.000262095	0.00137723	-0.01
73.7427	-0.00195439	0.000259498	0.00159819	-0.01
73.8071	-0.00193729	0.000283139	0.00179753	-0.01
73.871	-0.00196578	0.000276932	0.0018131	-0.01
73.9353	-0.00196912	0.000263078	0.00181148	-0.01
73.9991	-0.00219477	0.000239781	0.00181554	-0.01
74.0788	-0.00222526	0.000249652	0.00142733	-0.01
74.1428	-0.00223432	0.00025644	0.00159407	-0.01
74.2071	-0.00243415	0.000254993	0.00138836	-0.01
74.2708	-0.00216631	0.000274628	0.00140011	-0.01
74.3357	-0.00143015	0.000269745	0.00119847	-0.01
74.3991	-0.00124185	0.00027884	0.00119959	-0.01
74.4626	-0.0014966	0.000259804	0.00139876	-0.01
74.5428	-0.00150397	0.000271328	0.00142041	-0.01
74.6072	-0.00146889	0.000272241	0.00159034	-0.01
74.6706	-0.00148206	0.000241144	0.00137686	-0.01
74.7355	-0.00146611	0.00025144	0.00138564	-0.01
74.799	-0.00143185	0.000249867	0.00138786	-0.01
74.8626	-0.00144894	0.000268081	0.00137478	-0.01
74.9264	-0.00168591	0.000497433	0.00140141	-0.01
75.0068	-0.00147275	0.000279424	0.0013884	-0.01
75.0709	-0.00144011	0.00025435	0.00141227	-0.01
75.1361	-0.00126017	0.000274415	0.00121227	-0.01
75.199	-0.00124898	0.000268913	0.00120616	-0.01
75.2625	-0.00122533	0.000261531	0.0013847	-0.01
75.3268	-0.0012443	0.000296005	0.00139253	-0.01
75.4067	-0.00144649	0.000273858	0.00139823	-0.01
75.4709	-0.00147584	0.000261465	0.0011905	-0.01
75.5357	-0.00122661	0.000270183	0.00120139	-0.01
75.5988	-0.00127243	0.000263876	0.00120696	-0.01
75.6624	-0.0014509	0.000262126	0.00117289	-0.01
75.7267	-0.00145671	0.000254294	0.00100352	-0.01
75.7903	-0.00144378	0.000284933	0.000987479	-0.01
75.8708	-0.00143805	0.000274624	0.0009771	-0.01
75.9358	-0.00145554	0.000234415	0.000789141	-0.01
75.999	-0.00147472	0.000269656	0.000792137	-0.01
76.0625	-0.00144442	0.000501601	0.000786163	-0.01
76.1263	-0.00143068	0.00047558	0.000975801	-0.01
76.1907	-0.00143313	0.000302629	0.000968715	-0.01
76.2554	-0.0014683	0.00026472	0.000977293	-0.01
76.3354	-0.0014463	0.000239772	0.000793996	-0.01
76.3989	-0.00145794	0.000288065	0.000787546	-0.01
76.463	-0.00146311	0.000261457	0.000784094	-0.01
76.5266	-0.00122193	0.000239548	0.000612329	0.01
76.5903	-0.00273693	0.000249392	0.000599942	0.01
76.6553	-0.00397635	0.000249383	0.000593734	0.01
76.7353	-0.00549121	0.000259081	0.000601046	0.01
76.7991	-0.00542235	0.000267808	0.000582709	0.01
76.8626	-0.00368812	0.000215306	0.000593185	-0.01
76.9267	-0.00361747	0.000262523	0.000758501	-0.01
76.9903	-0.00342942	0.000264258	0.000751243	-0.01
77.0552	-0.00319477	0.000289693	0.000777656	-0.01
77.1196	-0.00267344	0.0002551	0.000760046	-0.01
77.1991	-0.00244234	0.000276852	0.000768878	-0.01
77.2637	-0.00221441	0.000270117	0.000779059	-0.01
77.3264	-0.0024671	0.000493287	0.000790546	-0.01
77.3902	-0.0024896	0.000499914	0.000792691	-0.01
77.4547	-0.00243603	0.000296092	0.00096555	-0.01
77.5193	-0.0022378	0.000234623	0.00117569	-0.01
77.5834	-0.00223128	0.000281401	0.00120556	-0.01
77.6627	-0.00222304	0.000302977	0.00117736	-0.01
77.727	-0.0022101	0.000288378	0.00117958	-0.01
77.7904	-0.00199594	0.000307305	0.00100153	-0.01
77.8549	-0.00192901	0.000286587	0.00100201	-0.01
77.9197	-0.00194645	0.000268987	0.000972067	-0.01
77.9838	-0.00199488	0.000263408	0.000981773	-0.01
78.0471	-0.00195783	0.000260797	0.000982227	-0.01
78.1273	-0.00196517	0.00027774	0.00118907	-0.01
78.1904	-0.00173644	0.000265208	0.00119489	-0.01
78.2545	-0.00173486	0.000297849	0.000985469	-0.01
78.3189	-0.00172558	0.000246536	0.000982231	-0.01
78.3837	-0.001704	0.000267164	0.00100287	-0.01
78.4469	-0.00171831	0.000117241	0.000987729	-0.01
78.5264	-0.00171891	0.000117241	0.00100919	-0.01
78.5904	-0.00169644	0.000376065	0.000974506	-0.01
78.6548	-0.0017181	0.000311359	0.000976862	-0.01
78.7193	-0.00170432	0.000311359	0.000796076	-0.01
78.7834	-0.00169908	0.000260595	0.000777557	-0.01
78.8468	-0.0016903	0.000248753	0.000782125	-0.01
78.9106	-0.00172386	0.000251515	0.000773661	-0.01
78.9904	-0.00168682	0.000267926	0.000779112	-0.01
79.0544	-0.00166248	0.000287803	0.000973706	-0.01
79.1191	-0.00169166	0.000248286	0.000966891	-0.01
79.1835	-0.00168612	0.000255638	0.000814926	-0.01
79.2471	-0.00149561	0.000256639	0.000758611	-0.01
79.3106	-0.00151222	0.000230811	0.000782343	-0.01
79.3755	-0.00147111	0.000205066	0.000788412	-0.01
79.4544	-0.00148892	0.00025644	0.000778176	-0.01
79.5192	-0.00147856	0.000275075	0.000767438	-0.01
79.5833	-0.00146017	0.000270876	0.000781125	-0.01
79.6471	-0.00170117	0.000267128	0.000789629	-0.01
79.7109	-0.00171479	0.000268305	0.000770059	-0.01
79.7746	-0.00166945	0.000250391	0.000989796	-0.01
79.8387	-0.00172998	0.000240363	0.000971415	-0.01
79.919	-0.00172623	0.00026617	0.00117628	-0.01
79.9831	-0.00147233	0.000266886	0.00118161	-0.01
80.0473	-0.00170488	0.000269348	0.00121357	-0.01
80.1106	-0.00170131	0.000302863	0.00117543	-0.01
80.1749	-0.00168819	0.000287572	0.00117767	-0.01
80.2384	-0.00170506	0.000263074	0.00118852	-0.01
80.319	-0.00176065	0.000232415	0.00122239	-0.01
80.3832	-0.00149788	0.000290206	0.00119203	-0.01
80.4473	-0.00149066	0.0002227	0.00100316	-0.01
80.5103	-0.00167788	0.000264276	0.000995692	-0.01
80.5747	-0.00145139	0.00026529	0.00117102	-0.01
80.6384	-0.00148322	0.000269321	0.000979415	-0.01
80.7025	-0.00151312	0.00025491	0.000987499	-0.01
80.7833	-0.00150106	0.000242756	0.000987267	-0.01
80.8479	-0.00149007	0.000258778	0.000979326	-0.01
80.9105	-0.00125442	0.000258919	0.000968871	-0.01
80.9749	-0.00148	0.000277307	0.000779638	-0.01
81.0387	-0.00152154	0.000265314	0.000796886	-0.01
81.1023	-0.00146634	0.000251943	0.00079894	-0.01
81.1671	-0.00150436	0.000246658	0.000768909	-0.01
81.2478	-0.00145514	0.000227449	0.000809102	-0.01
81.3106	-0.00147431	0.00027211	0.000794803	0.01
81.3747	-0.00225493	3.66841e-05	0.000811878	0.01
81.4386	-0.00328778	0.000299869	0.000787472	0.01
81.5028	-0.00445835	0.000261007	0.000782643	0.01
81.5671	-0.00514693	0.000232437	0.000767103	0.01
81.6476	-0.00500921	0.00025418	0.000781786	0.01
81.7104	-0.00397635	0.000271636	0.000786117	-0.01
81.775	-0.00271801	0.000276931	0.000797086	-0.01
81.8383	-0.00292168	0.000221867	0.00097297	-0.01
81.9022	-0.00267586	0.000228014	0.000801758	-0.01
81.9674	-0.00240755	0.000228857	0.000782122	-0.01
82.0308	-0.00223443	0.000292812	0.000798218	-0.01
82.1106	-0.00221923	0.000297707	0.000591153	-0.01
82.1748	-0.00246389	0.000308076	0.000786043	-0.01
82.2386	-0.00269225	0.000215831	0.000812563	-0.01
82.3026	-0.00223255	0.000273521	0.000797052	-0.01
82.3671	-0.0022219	0.000298717	0.000807001	-0.01
82.431	-0.00221938	0.000242857	0.000782958	-0.01
82.4954	-0.00224146	0.000295012	0.000591701	-0.01
82.5753	-0.00218953	0.000271991	0.000603049	-0.01
82.6388	-0.00222547	0.000223362	0.000600018	-0.01
82.7025	-0.00242139	0.00022866	0.000782847	-0.01
82.7667	-0.00197373	0.0002212	0.0005844	-0.01
82.8304	-0.00195435	0.000272783	0.000569173	-0.01
82.8956	-0.00196849	0.000236148	0.000587822	-0.01
82.9587	-0.00192599	0.000221742	0.000603359	-0.01
83.0385	-0.00175056	0.000232487	0.000575101	-0.01
83.1025	-0.00174878	0.000239797	0.00056456	-0.01
83.1666	-0.00171274	0.000259169	0.000581043	-0.01
83.2307	-0.00170495	0.000253106	0.000597078	-0.01
83.2956	-0.00169556	0.000261096	0.00058606	-0.01
83.3588	-0.00170985	0.000255242	0.000595207	-0.01
83.4388	-0.00150934	0.000247974	0.000573034	-0.01
83.5025	-0.00149505	0.000243131	0.000561985	-0.01
83.5668	-0.00148769	0.000264874	0.000556857	-0.01
83.6308	-0.00148625	0.000270948	0.000774206	-0.01
83.6955	-0.00147945	1.64551e-05	0.000590428	-0.01
83.7589	-0.00150188	0.000223744	0.000587484	-0.01
83.8222	-0.00149972	0.000230372	0.000584144	-0.01
83.9026	-0.00149983	0.000256512	0.000563408	-0.01
83.9669	-0.00145863	0.000263781	0.000558052	-0.01
84.0309	-0.00124848	0.000238998	0.000589016	-0.01
84.0957	-0.00143236	0.000491701	0.000599792	-0.01
84.159	-0.0014471	0.000499738	0.000785044	-0.01
84.2236	-0.00146073	0.000284128	0.000761856	-0.01
84.2867	-0.00143074	0.000273989	0.000768289	-0.01
84.3665	-0.00142659	0.000276595	0.000775945	-0.01
84.4307	-0.00148176	0.00025003	0.000765587	-0.01
84.4956	-0.00146694	0.000221506	0.000760863	-0.01
84.5588	-0.00142802	0.000270633	0.000761685	-0.01
84.6228	-0.00147284	0.000234107	0.000771191	-0.01
84.6869	-0.00147364	0.000284019	0.000787123	-0.01
84.7501	-0.00146328	0.000274826	0.000589654	-0.01
84.8313	-0.00141321	0.000260095	0.000583212	-0.01
84.8954	-0.00124062	0.000287655	0.000595623	-0.01
84.9595	-0.00145176	0.000280334	0.000573809	-0.01
85.0231	-0.00148488	0.000279301	0.000585089	-0.01
85.0869	-0.00145916	0.000266925	0.000585534	-0.01
85.1503	-0.00146993	0.000251651	0.000597251	-0.01
85.2307	-0.00145207	0.000231444	0.000568808	-0.01
85.2954	-0.00146364	0.000274566	0.000562461	-0.01
85.3593	-0.00142952	0.000243209	0.000558713	-0.01
85.4228	-0.00143959	0.000239303	0.000570992	-0.01
85.4869	-0.00146841	0.000279659	0.000387969	-0.01
85.5507	-0.0012258	0.000248701	0.000568986	-0.01
85.6147	-0.00145764	0.000478807	0.000388442	-0.01
85.6951	-0.00145199	0.000501596	0.000375805	-0.01
85.7594	-0.00144731	0.000275027	0.000375176	-0.01
85.8231	-0.00149306	0.000259682	0.000394989	-0.01
85.887	-0.00146242	0.000246603	0.000363943	-0.01
85.95	-0.00145459	0.000238117	0.000386322	-0.01
86.0146	-0.00146673	0.000238472	0.000571472	-0.01
86.079	-0.00145479	0.000234302	0.000566004	-0.01
86.1592	-0.0014516	0.000266842	0.000558409	-0.01
86.223	-0.00148791	0.000246209	0.000580947	-0.01
86.2867	-0.00145232	0.000276276	0.000564488	-0.01
86.3501	-0.0014949	0.000286224	0.000574598	-0.01
86.415	-0.00147563	0.000255838	0.000580144	-0.01
86.4794	-0.00146828	0.000262123	0.000572761	-0.01
86.5597	-0.00145255	0.000227891	0.000569706	-0.01
86.6233	-0.00147204	0.000282699	0.0003696	-0.01
86.6867	-0.00124002	0.00027315	0.000378934	-0.01
86.7508	-0.00145842	0.000295363	0.000557261	-0.01
86.8148	-0.00146457	0.00025133	0.000379475	-0.01
86.8791	-0.00144496	0.000281842	0.000564981	-0.01
86.9431	-0.00145132	0.000275701	0.000574015	-0.01
87.0228	-0.00149668	0.000301295	0.000570496	-0.01
87.0868	-0.0014679	0.000270991	0.000587071	-0.01
87.1503	-0.00144322	0.000263112	0.000566891	-0.01
87.2148	-0.00146561	0.00025394	0.000571591	-0.01
87.2792	-0.00149679	0.000274134	0.000568523	-0.01
87.3432	-0.00149374	0.000260481	0.000400802	-0.01
87.4073	-0.00149751	0.000213962	0.000560742	-0.01
87.487	-0.00191227	0.000284185	0.000570941	-0.01
87.5504	-0.00123698	0.000282654	0.000552232	-0.01
87.6149	-0.00095266	0.00025495	0.000586606	-0.01
87.6793	-0.00146551	0.000247904	0.000563592	-0.01
87.743	-0.00148914	0.000246113	0.000578623	-0.01
87.8072	-0.000994708	0.000281724	0.000775185	-0.01
87.8705	-0.00123211	0.000254857	0.000779886	-0.01
87.9505	-0.00125251	0.000275403	0.000768825	-0.01
88.0145	-0.00122985	0.000230887	0.000785294	-0.01
88.0793	-0.00122505	0.000254549	0.00077252	-0.01
88.1433	-0.00121847	0.000248194	0.000780931	-0.01
88.2072	-0.0012542	0.000250984	0.000591109	-0.01
88.2708	-0.00123352	0.000242726	0.000577152	-0.01
88.3502	-0.00124583	0.000274892	0.000773699	-0.01
88.4151	-0.0012248	0.000216417	0.000571318	-0.01
88.479	-0.00117015	0.000230491	0.000599599	-0.01
88.5431	-0.00124565	0.000216156	0.000775332	-0.01
88.6076	-0.00122989	0.000296016	0.000774956	-0.01
88.6703	-0.00119955	0.000256554	0.000588518	-0.01
88.7347	-0.00123008	0.000484459	0.000578848	-0.01
88.8147	-0.00120447	0.000263689	0.000580112	-0.01
88.8785	-0.00120702	0.00025237	0.000387801	-0.01
88.9429	-0.00120148	0.000236225	0.000383559	-0.01
89.0075	-0.00121464	0.000287764	0.000557527	-0.01
89.0711	-0.00119396	0.000288658	0.000586941	-0.01
89.1344	-0.001185	0.000255423	0.000770628	-0.01
89.1987	-0.00120916	0.00024523	0.000597484	-0.01
89.2785	-0.00121371	0.000270843	0.000599109	-0.01
89.3432	-0.00122981	0.000236969	0.000597435	-0.01
89.4072	-0.00124206	0.000509457	0.000596736	-0.01
89.4709	-0.00119683	0.000508386	0.000795852	-0.01
89.5342	-0.00123644	0.000509244	0.000596452	-0.01
89.5987	-0.000986989	0.000497595	0.000591878	-0.01
89.6623	-0.000968042	0.000495365	0.000772454	-0.01
89.743	-0.00100739	0.000491869	0.000775362	-0.01
89.8076	-0.000986652	0.000249334	0.000764038	-0.01
89.8703	-0.00101704	0.000275814	0.000758326	-0.01
89.9349	-0.00121926	0.000258614	0.000784984	-0.01
89.9985	-0.00169355	0.000263539	0.000799133	-0.01
90.0631	-0.00169819	0.000281391	0.000985861	-0.01

## Sheet: Figure 3c
US acoustic pressure	PGV									Saline								Collapsed-GV
0.17	7.9	2.5	5.8	3.7	2.7	2.9	4.3	4.4	5.2	2.9	2.8	3.2	3.1	2.9	2.7	3	1.7	2.7	2.5	2.8	2.2	3.1	2.8	2.9	2.1
0.21	8.6	6.4	3	3.2	7.9	6.8	2.9	4.1	5.8	3.1	2.6	2.5	1.8	2.9	2.7	3.1	3.2	3	2.9	2.4	2.8	3.2	2.1	2.6	2.9
0.32	10.1	3.2	4.3	4.6	9.3	2.8	4.1	3.8	7.7	3	1.5	2.8	2.9	3.2	1.9	3.1	2.8	3.2	3.1	1.9	2.8	2.3	2.9	3	3.3
0.4	22.3	13.3	19.7	15.7	6.8	20.4	10.5	11.9	7.5	2.3	1.9	2.6	2.8	2.6	2.7	3.5	3.1	3.1	2.9	3.2	3.5	2.8	2.3	3.3	2.4
0.47	25.4	24.7	17.9	18.3	11.7	5.9	10.3	19.5	6.3	2.9	3.7	2.8	3.5	2.6	2.9	3.6	3.1	3.1	3.5	3.3	2.9	2.5	3.7	2.2	2.8
0.54	29.3	22.7	34.5	6.3	7.4	25.7	10.8	13.5	28.9	3.3	2.9	4.1	4	3.1	3.7	2.8	3.9	3.7	4.2	3.6	3.1	2.9	3.4	3.8	3.5

## Sheet: Figure 3d
US acoustic pressure	Latency
0.4	256	323	286	208	245	189	313	199	228
0.47	144	128	165	195	142	158	133	228	155
0.54	102	148	99	164	147	199	139	141	129

## Sheet: Figure 3e
Time	Right forelimb	Left forelimb	US (-0.01 means OFF, 0.01 means ON)
34.7031	0.0187728	0.0142677	-0.01
34.7831	0.018778	0.0140443	-0.01
34.8469	0.0185474	0.0140646	-0.01
34.9101	0.0187542	0.0140331	-0.01
34.9747	0.0187644	0.01404	-0.01
35.0396	0.018754	0.0140547	-0.01
35.103	0.0185555	0.0140489	-0.01
35.1676	0.018542	0.0140472	-0.01
35.247	0.0185528	0.0140475	-0.01
35.3104	0.0185408	0.0140373	-0.01
35.3749	0.0185443	0.0140365	-0.01
35.4392	0.0185427	0.0140345	-0.01
35.503	0.0185457	0.0140473	-0.01
35.5665	0.0185414	0.0140482	-0.01
35.6467	0.0185319	0.0140355	-0.01
35.7101	0.0185402	0.0140387	-0.01
35.7749	0.0185499	0.0140452	-0.01
35.8394	0.0181003	0.0140293	-0.01
35.9036	0.0181043	0.0140453	-0.01
35.9679	0.0183119	0.0138442	-0.01
36.0306	0.018318	0.0140376	-0.01
36.11	0.0183171	0.0138347	-0.01
36.1743	0.0181317	0.0138332	-0.01
36.2386	0.0183188	0.0140409	-0.01
36.3034	0.0183206	0.0140377	-0.01
36.3678	0.0183241	0.0140482	-0.01
36.4307	0.0183147	0.0140555	-0.01
36.4946	0.018313	0.0140468	-0.01
36.5749	0.0183282	0.0140407	-0.01
36.6389	0.0183151	0.0140538	-0.01
36.7034	0.0183182	0.0140471	-0.01
36.7678	0.0183153	0.0140513	-0.01
36.8312	0.0185452	0.0140416	-0.01
36.8948	0.0183159	0.0140443	-0.01
36.9589	0.0183183	0.0140462	-0.01
37.0389	0.0183173	0.0140391	-0.01
37.103	0.0183191	0.0140289	-0.01
37.1678	0.0183173	0.0140476	-0.01
37.2306	0.0185424	0.0140324	-0.01
37.2952	0.0183367	0.0140529	-0.01
37.3586	0.0183098	0.0140409	-0.01
37.4387	0.0183188	0.0140471	-0.01
37.5034	0.0183176	0.0140342	-0.01
37.5675	0.0183265	0.0140207	-0.01
37.6308	0.0183338	0.0140528	-0.01
37.6948	0.0183242	0.0140417	-0.01
37.7589	0.018331	0.0140343	-0.01
37.8226	0.0183234	0.0140462	-0.01
37.903	0.0183128	0.0138331	-0.01
37.9674	0.0183087	0.0140386	-0.01
38.0306	0.0183189	0.0140422	-0.01
38.095	0.0183048	0.014046	-0.01
38.1585	0.018329	0.0138155	-0.01
38.2226	0.0181049	0.014048	-0.01
38.2874	0.0181009	0.0140395	-0.01
38.3673	0.0181056	0.0140347	-0.01
38.4308	0.0183208	0.0140339	-0.01
38.4949	0.018308	0.0140322	-0.01
38.5586	0.0183224	0.0140443	-0.01
38.6228	0.0183114	0.013844	-0.01
38.6865	0.0183116	0.0140398	-0.01
38.751	0.0183201	0.0140349	-0.01
38.8308	0.0183182	0.0140197	-0.01
38.895	0.0183243	0.0140491	-0.01
38.9586	0.0183162	0.0140649	-0.01
39.0224	0.0183036	0.0140631	-0.01
39.0868	0.0183236	0.0140464	-0.01
39.1507	0.018315	0.0138265	-0.01
39.2309	0.0183211	0.0140429	-0.01
39.2948	0.0183287	0.0140434	-0.01
39.3586	0.0183124	0.0138382	-0.01
39.4226	0.0183154	0.0138437	-0.01
39.487	0.018319	0.0140274	-0.01
39.5509	0.0183171	0.0138242	-0.01
39.616	0.0183307	0.0138433	-0.01
39.6954	0.0183187	0.0138213	-0.01
39.7586	0.0183104	0.0138113	-0.01
39.8227	0.0183063	0.0138329	-0.01
39.8867	0.0183191	0.014044	-0.01
39.9509	0.0183267	0.0138394	-0.01
40.0155	0.0183196	0.013847	-0.01
40.079	0.0183237	0.0138389	-0.01
40.1591	0.0183216	0.0138391	-0.01
40.2224	0.0183068	0.0138392	-0.01
40.2867	0.0183232	0.0140431	-0.01
40.3509	0.0183147	0.0140338	-0.01
40.4153	0.0183267	0.0140335	-0.01
40.4792	0.0183186	0.0140438	-0.01
40.5591	0.0183238	0.014033	-0.01
40.6224	0.0183092	0.0138399	-0.01
40.6869	0.0183065	0.0144911	-0.01
40.7508	0.0180652	0.0127217	-0.01
40.8153	0.0180652	0.0130146	0.01
40.8798	0.0183468	0.0129356	0.01
40.9428	0.0183468	0.0118296	0.01
41.0225	0.0181356	0.0105656	0.01
41.0866	0.0181356	0.0104076	0.01
41.151	0.0181356	0.0111976	-0.01
41.2152	0.018206	0.0113556	-0.01
41.2796	0.0182161	0.0115136	-0.01
41.3431	0.0182063	0.0118296	-0.01
41.4069	0.0179831	0.0123826	-0.01
41.4863	0.0179794	0.0123826	-0.01
41.551	0.0179853	0.0123826	-0.01
41.6152	0.018019	0.0132516	-0.01
41.68	0.0179728	0.0132516	-0.01
41.7429	0.0184141	0.0138046	-0.01
41.807	0.0180652	0.0134096	-0.01
41.8703	0.0180652	0.0127471	-0.01
41.9506	0.0180652	0.0134078	-0.01
42.0152	0.0180652	0.0136428	-0.01
42.08	0.0177836	0.0134338	-0.01
42.1428	0.0175021	0.0134019	-0.01
42.207	0.0172909	0.0134328	-0.01
42.2704	0.0172909	0.0134272	-0.01
42.3506	0.0172909	0.0134143	-0.01
42.4154	0.0172909	0.0133861	-0.01
42.4799	0.0172909	0.0134232	-0.01
42.5429	0.0171501	0.0134166	-0.01
42.6067	0.0171501	0.0134361	-0.01
42.6699	0.0171049	0.0134253	-0.01
42.7347	0.0170999	0.0134147	-0.01
42.8148	0.0171066	0.0134384	-0.01
42.88	0.0171103	0.013623	-0.01
42.943	0.0170995	0.013426	-0.01
43.0071	0.0173122	0.0134248	-0.01
43.0701	0.0173183	0.0134308	-0.01
43.135	0.0173256	0.0134309	-0.01
43.1989	0.0171185	0.0134184	-0.01
43.2796	0.0171085	0.013386	-0.01
43.343	0.0171103	0.0134022	-0.01
43.4069	0.0171144	0.0134203	-0.01
43.4704	0.0171174	0.0134221	-0.01
43.5342	0.0171022	0.0134351	-0.01
43.5993	0.0171082	0.0134176	-0.01
43.6632	0.0170968	0.0134458	-0.01
43.7437	0.0173271	0.0134207	-0.01
43.807	0.0173249	0.0134206	-0.01
43.8701	0.0168911	0.0133909	-0.01
43.935	0.0168891	0.0134389	-0.01
43.999	0.0168944	0.013457	-0.01
44.0632	0.0168997	0.013451	-0.01
44.1434	0.0171168	0.0134135	-0.01
44.2069	0.0170934	0.0133908	-0.01
44.2702	0.0170917	0.0134048	-0.01
44.3346	0.0171221	0.0133884	-0.01
44.3986	0.0170979	0.0134092	-0.01
44.4631	0.017322	0.0133967	-0.01
44.528	0.0171104	0.0133875	-0.01
44.6069	0.017095	0.0133949	-0.01
44.6699	0.0171049	0.0133976	-0.01
44.7343	0.0171122	0.0134097	-0.01
44.7987	0.0171158	0.0134041	-0.01
44.8634	0.0171056	0.0134206	-0.01
44.9282	0.0171094	0.0133969	-0.01
44.9904	0.0171084	0.0134004	-0.01
45.0703	0.0171058	0.0134159	-0.01
45.1348	0.0171076	0.0134212	-0.01
45.1988	0.0170937	0.0134177	-0.01
45.2631	0.0170886	0.0134114	-0.01
45.3275	0.0171045	0.0134261	-0.01
45.3906	0.0171051	0.0134124	-0.01
45.4701	0.0171097	0.0133976	-0.01
45.5349	0.0171064	0.0134136	-0.01
45.5986	0.017085	0.013395	-0.01
45.6634	0.0170977	0.0136207	-0.01
45.728	0.0170912	0.0133958	-0.01
45.7907	0.0172205	0.0136466	-0.01
45.8547	0.0172205	0.0136466	-0.01
45.9348	0.0172205	0.0133306	0.01
45.9984	0.0179244	0.0130146	0.01
46.063	0.0179244	0.0119876	0.01
46.1274	0.0179244	0.0112766	0.01
46.1906	0.0171501	0.0104866	0.01
46.255	0.0174317	0.0105656	-0.01
46.3188	0.0175725	0.0116716	-0.01
46.3989	0.0175725	0.0120666	-0.01
46.4632	0.018206	0.0128566	-0.01
46.5272	0.0184172	0.0134096	-0.01
46.5909	0.0184172	0.0139625	-0.01
46.6549	0.0181356	0.0139625	-0.01
46.7186	0.0182764	0.013963	-0.01
46.7822	0.0182805	0.0141717	-0.01
46.863	0.0182902	0.0141913	-0.01
46.9271	0.0180584	0.0141955	-0.01
46.991	0.0180471	0.0139867	-0.01
47.0548	0.0180457	0.0139572	-0.01
47.1187	0.0180589	0.0139494	-0.01
47.1826	0.0176146	0.0139473	-0.01
47.2628	0.017826	0.0139665	-0.01
47.3274	0.0178417	0.0141736	-0.01
47.3912	0.0180524	0.0141766	-0.01
47.4548	0.0180509	0.014175	-0.01
47.5188	0.0176109	0.0141884	-0.01
47.5824	0.017617	0.0141735	-0.01
47.6468	0.017596	0.0141676	-0.01
47.7271	0.0176184	0.0141725	-0.01
47.7908	0.0175979	0.0141722	-0.01
47.8549	0.0178355	0.0139749	-0.01
47.919	0.0178343	0.0139582	-0.01
47.983	0.0171618	0.0139591	-0.01
48.0467	0.01805	0.0139652	-0.01
48.1108	0.0178323	0.0139564	-0.01
48.1911	0.0178192	0.0139598	-0.01
48.2548	0.0178255	0.0139619	-0.01
48.3187	0.0178256	0.0139601	-0.01
48.3823	0.0178144	0.0139642	-0.01
48.4467	0.0178149	0.0139634	-0.01
48.5106	0.0178222	0.0139449	-0.01
48.5753	0.0178217	0.01397	-0.01
48.6548	0.0178207	0.0139477	-0.01
48.719	0.0178169	0.0139638	-0.01
48.7826	0.0178096	0.013959	-0.01
48.8471	0.0176116	0.0139735	-0.01
48.9109	0.0176169	0.0139588	-0.01
48.975	0.0173867	0.0139761	-0.01
49.0549	0.0176033	0.0139735	-0.01
49.119	0.0176143	0.0139578	-0.01
49.1825	0.0176043	0.01397	-0.01
49.2467	0.017615	0.0139667	-0.01
49.311	0.017607	0.0139766	-0.01
49.3754	0.0176139	0.0139688	-0.01
49.4396	0.0176131	0.0139573	-0.01
49.5189	0.0175999	0.0139609	-0.01
49.5825	0.0176114	0.0139662	-0.01
49.6469	0.0176143	0.0137516	-0.01
49.7113	0.0176073	0.0139583	-0.01
49.7754	0.0176057	0.0139659	-0.01
49.8392	0.0173825	0.0139524	-0.01
49.9031	0.017385	0.0139464	-0.01
49.9823	0.017388	0.0139675	-0.01
50.0469	0.0175991	0.0139826	-0.01
50.1106	0.017606	0.0139596	-0.01
50.1752	0.018045	0.0139688	-0.01
50.2398	0.0176128	0.0139696	-0.01
50.3027	0.0176127	0.0139497	-0.01
50.3828	0.0176018	0.0139575	-0.01
50.4469	0.0176102	0.0139864	-0.01
50.5107	0.0176158	0.0139813	-0.01
50.5756	0.0171592	0.0139787	-0.01
50.6399	0.0176022	0.0139746	-0.01
50.7028	0.0175964	0.0139804	-0.01
50.7667	0.0176083	0.0139851	-0.01
50.8465	0.0174317	0.0139797	-0.01
50.9106	0.0185579	0.0139625	-0.01
50.9751	0.0179948	0.0137255	-0.01
51.0399	0.0180652	0.0136466	0.01
51.1029	0.0187691	0.0131726	0.01
51.167	0.0175725	0.0115926	0.01
51.2305	0.0176429	0.00993365	0.01
51.3105	0.017854	0.0102496	0.01
51.3752	0.017854	0.0109606	-0.01
51.4395	0.017854	0.0115926	-0.01
51.5031	0.017854	0.0116716	-0.01
51.5671	0.017854	0.0123036	-0.01
51.6305	0.0181356	0.0126196	-0.01
51.6947	0.019171	0.0129356	-0.01
51.7749	0.0187255	0.0130146	-0.01
51.8395	0.018723	0.0133306	-0.01
51.9031	0.0185032	0.0133306	-0.01
51.9671	0.0187183	0.0136466	-0.01
52.0306	0.0187198	0.0138835	-0.01
52.0942	0.0187212	0.0139625	-0.01
52.1748	0.018719	0.0139625	-0.01
52.2394	0.0187128	0.0139878	-0.01
52.3032	0.018494	0.0141803	-0.01
52.3674	0.0182828	0.0141543	-0.01
52.4306	0.018279	0.0143802	-0.01
52.4944	0.0182772	0.0142151	-0.01
52.5588	0.0182824	0.0141681	-0.01
52.6391	0.0182763	0.0139872	-0.01
52.703	0.0182692	0.0139859	-0.01
52.7667	0.0182592	0.0139852	-0.01
52.8306	0.0182806	0.0139583	-0.01
52.8944	0.0182761	0.0139709	-0.01
52.9588	0.0180538	0.0139852	-0.01
53.0235	0.0178231	0.0139551	-0.01
53.1031	0.0178249	0.0139564	-0.01
53.1661	0.0178317	0.0139886	-0.01
53.2299	0.017831	0.0139794	-0.01
53.2947	0.0178433	0.0139806	-0.01
53.3583	0.0180553	0.0139672	-0.01
53.4231	0.0178472	0.0139608	-0.01
53.4874	0.0178372	0.0139686	-0.01
53.5667	0.0180497	0.0139886	-0.01
53.6305	0.0178333	0.0139879	-0.01
53.6947	0.0178354	0.0139586	-0.01
53.7583	0.0178357	0.0139553	-0.01
53.8232	0.0178175	0.0139586	-0.01
53.8871	0.0178281	0.0139881	-0.01
53.9668	0.0178314	0.0139662	-0.01
54.0305	0.0178268	0.0137413	-0.01
54.0943	0.0178169	0.0137649	-0.01
54.1586	0.0180496	0.0137666	-0.01
54.223	0.0180458	0.0139513	-0.01
54.2875	0.0178343	0.0139325	-0.01
54.3509	0.017853	0.0139679	-0.01
54.4307	0.0178229	0.0139478	-0.01
54.4946	0.0178325	0.0139389	-0.01
54.5591	0.0178164	0.0139783	-0.01
54.6232	0.0178251	0.0139802	-0.01
54.6868	0.0178269	0.0139799	-0.01
54.7504	0.0178331	0.0139438	-0.01
54.8148	0.0178187	0.0139617	-0.01
54.8944	0.0178369	0.0139632	-0.01
54.9583	0.0178299	0.0139563	-0.01
55.023	0.0178235	0.0139823	-0.01
55.087	0.0178259	0.0139771	-0.01
55.1511	0.0178175	0.0139648	-0.01
55.215	0.0178225	0.0139666	-0.01
55.2945	0.017818	0.0139521	-0.01
55.3586	0.0178302	0.0139659	-0.01
55.4227	0.0178181	0.0139842	-0.01
55.4869	0.0178396	0.0139768	-0.01
55.5519	0.0178262	0.0139692	-0.01
55.6148	0.0178278	0.013989	-0.01
55.6787	0.0178267	0.0139743	-0.01
55.7589	0.0178393	0.0139692	-0.01
55.8224	0.0176112	0.013963	-0.01

[truncated: 41 more sheets: Figure 3f, Figure 3i, Figure 3j, Figure 3m, Figure 4b, Figure 4c, Figure 4d, Figure 4e, Figure 4f, Figure 4h, Figure 4i, Figure 4j, Figure 4k, Figure 5c, Figure 5e, Figure 5f, Figure 5i, Figure 6c, Figure 6e, Figure 6f …]
